# Supplementary material for: Microaerobic conditions caused the overwhelming dominance of Acinetobacter spp. and the marginalization of Rhodococcus spp. in diesel fuel/crude oil mixture-amended enrichment cultures
Source: Arch Microbiol. 2019 Oct 29;202(2):329–42. doi: 10.1007/s00203-019-01749-2 (PMC7012980; doi:10.1007/s00203-019-01749-2)
Supplement: Supplementary file 3 — Supplementary material 3 (DOC 399 kb) [file 203_2019_1749_MOESM3_ESM.tree]

((((Candidatus_Fraserbacteria_bacterium_RBG_16_55_9:0.761652677,((((Bacteria_Dictyoglomi_Dictyoglomia_Dictyoglomales_Dictyoglomaceae_Dictyoglomus_thermophilum_H_6_12:0.019311386,Bacteria_Dictyoglomi_Dictyoglomia_Dictyoglomales_Dictyoglomaceae_Dictyoglomus_turgidum_DSM_6724:0.025445518)1.000:0.347282472,(Bacteria_Caldiserica_Caldisericia_Caldisericales_Caldisericaceae_Caldisericum_exile_AZM16c01_NBRC_104410:0.164777205,CG2_30_FULL_Caldiserica_36_11:0.260508698)1.000:0.406765308)0.998:0.091703363,(Bacteria_Thermotogae_Thermotogae_Thermotogales_unclassified_Thermotogales_Laodecianella_thermoacidophila_DSM_25116:0.398221786,(((Bacteria_Thermotogae_Thermotogae_Thermotogales_Thermotogaceae_Fervidobacterium_nodosum_Rt17_B1:0.175883821,Bacteria_Thermotogae_Thermotogae_Thermotogales_Thermotogaceae_Thermosipho_africanus_TCF52B:0.139859825)1.000:0.081962807,(Bacteria_Thermotogae_Thermotogae_Thermotogales_Thermotogaceae_Thermotoga_thermarum_LA3_DSM_5069:0.207103682,Bacteria_Thermotogae_Thermotogae_Thermotogales_Thermotogaceae_Thermotoga_maritima_MSB8:0.129052907)0.968:0.044829775)1.000:0.063121394,((Bacteria_Thermotogae_Thermotogae_Thermotogales_Thermotogaceae_Kosmotoga_olearia_TBF_19.5.1:0.074061041,Bacteria_Thermotogae_Thermotogae_Thermotogales_Thermotogales_sp._mesG1.Ag.4.2:0.221799691)1.000:0.139316466,(Bacteria_Thermotogae_Thermotogae_Thermotogales_Thermotogaceae_Marinitoga_piezophila_KA3:0.160439422,Bacteria_Thermotogae_Thermotogae_Thermotogales_Thermotogaceae_Petrotoga_mobilis_SJ95:0.298392711)1.000:0.098672047)0.959:0.038940443)1.000:0.064634641)1.000:0.164109226)0.743:0.037940989,((((Bacteria_CP_EM_19_candidate_division_EM_19_bacterium_JGI_0000106_N7_GBS_C_001_292:0.000000005,Bacteria_CP_EM_19_candidate_division_EM_19_bacterium_SCGC_AAA471_M6_GBS_N_001_25:0.008711098)0.909:0.002696984,Bacteria_CP_EM_19_candidate_division_EM_19_bacterium_JGI_0000106_J16_GBS_C_001_289:0.002390908)0.972:0.011550968,Bacteria_CP_EM_19_candidate_division_EM_19_bacterium_JGI_0000106_G12_Combined_Assembly_EM19_1__EM19:0.006671607)1.000:0.752668443,((Bacteria_Aquificae_Aquificae_Aquificales_Desulfurobacteriaceae_Desulfurobacterium_thermolithotrophum_DSM_11699:0.055150205,Bacteria_Aquificae_Aquificae_Aquificales_Desulfurobacteriaceae_Thermovibrio_ammonificans_HB_1:0.056273241)1.000:0.258232114,((Bacteria_Aquificae_Aquificae_Aquificales_Hydrogenothermaceae_Persephonella_marina_EX_H1:0.132047185,Bacteria_Aquificae_Aquificae_Aquificales_Hydrogenothermaceae_Sulfurihydrogenibium_azorense_Az_Fu1:0.149408321)1.000:0.166339914,(Bacteria_Aquificae_Aquificae_Aquificales_Aquificaceae_Aquifex_aeolicus_VF5:0.224427367,(Bacteria_Aquificae_Aquificae_Aquificales_Aquificaceae_Hydrogenobaculum_sp._HO_Finished_QAed:0.360367179,(Bacteria_Aquificae_Aquificae_Aquificales_Aquificaceae_Hydrogenobacter_thermophilus_TK_6:0.163916321,Bacteria_Aquificae_Aquificae_Aquificales_Aquificaceae_Thermocrinis_albus_DSM_14484:0.109411837)0.673:0.044714852)0.962:0.050352901)1.000:0.170255416)1.000:0.154518014)0.957:0.082590208)0.999:0.073313662)0.823:0.033860345)0.544:0.028094256,(Candidatus_Lindowbacteria_bacterium_RIFCSPLOWO2_12_FULL_62_27:0.773268746,(((Bacteria_Deinococcus_Thermus_Deinococci_Thermales_Thermaceae_Marinithermus_hydrothermalis_T1_DSM_14884:0.102765309,Bacteria_Deinococcus_Thermus_Deinococci_Thermales_Thermaceae_Oceanithermus_profundus_DSM_14977:0.144764302)0.922:0.046909407,(Bacteria_Deinococcus_Thermus_Deinococci_Thermales_Thermaceae_Thermus_oshimai_JL_2:0.141747412,Bacteria_Deinococcus_Thermus_Deinococci_Thermales_Thermaceae_Meiothermus_ruber_DSM_1279:0.233711693)0.249:0.025897103)1.000:0.123147080,(Bacteria_Deinococcus_Thermus_Deinococci_Deinococcales_Deinococcaceae_Deinococcus_geothermalis_DSM_11300:0.248655744,Bacteria_Deinococcus_Thermus_Deinococci_Deinococcales_Trueperaceae_Truepera_radiovictrix_DSM_17093:0.328193694)0.999:0.081256963)1.000:0.225881502)0.998:0.100716618)0.987:0.037272935,((Bacteria_Synergistetes_Synergistia_Synergistales_Synergistaceae_Anaerobaculum_mobile_NGA_DSM_13181:0.252354385,(Bacteria_Synergistetes_Synergistia_Synergistales_Synergistaceae_Thermovirga_lienii_Cas60314_DSM_17291:0.173486389,(((Bacteria_Synergistetes_Synergistetes_sp._SGP1_draft_genome.:0.243979569,Bacteria_Synergistetes_Synergistia_Synergistales_Synergistaceae_Aminobacterium_colombiense_DSM_12261:0.163537482)0.995:0.067212280,(Bacteria_Synergistetes_Synergistia_Synergistales_Synergistaceae_Dethiosulfovibrio_peptidovorans_SEBR_4207_DSM_11002:0.179539831,(Bacteria_Synergistetes_Synergistia_Synergistales_Synergistaceae_Jonquetella_anthropi_E3_33_E1:0.204663632,Bacteria_Synergistetes_Synergistia_Synergistales_Synergistaceae_Pyramidobacter_piscolens_W5455_contig00040:0.141345548)1.000:0.131868876)1.000:0.085271375)1.000:0.058984435,((Bacteria_Synergistetes_Synergistia_Synergistales_Synergistaceae_Cloacibacillus_evryensis_158_DSM_19522:0.200268662,(Bacteria_Synergistetes_Synergistia_Synergistales_Synergistaceae_Aminomonas_paucivorans_GLU_3_DSM_12260:0.101398687,Bacteria_Synergistetes_Synergistia_Synergistales_Synergistaceae_Thermanaerovibrio_acidaminovorans_DSM_6589:0.098671170)0.999:0.058547553)1.000:0.083246234,Bacteria_Synergistetes_Synergistia_Synergistales_Synergistaceae_Aminiphilus_circumscriptus_DSM_16581:0.222561778)0.995:0.042454248)0.189:0.020648815)0.945:0.043381440)1.000:0.243687711,(Candidatus_Wallbacteria_bacterium_GWC2_49_35:0.541580164,(CG2_30_FULL_Riflebacteria_54_10:0.240873108,(Bacteria_CP_ACD39_BJP_IG2102_CP_ACD39_51_10:0.040275815,(Bacteria_CP_ACD39_BJP_IG2103_ACD39_50_23:0.013358754,(Bacteria_ACD39_GWC2_ACD39_50_8:0.006688548,Candidatus_Riflebacteria_bacterium_GWC2_50_8:0.000579559)0.993:0.031978055)0.999:0.029626849)1.000:0.168701512)1.000:0.427834039)0.985:0.070595291)0.785:0.035776902)0.583:0.023822892,(((((((Bacteria_Fusobacteria_Fusobacteriia_Fusobacteriales_Leptotrichiaceae_Streptobacillus_moniliformis_DSM_12112:0.154003662,(Bacteria_Fusobacteria_Fusobacteriia_Fusobacteriales_Leptotrichiaceae_Leptotrichia_goodfellowii_F0264_contig00021:0.087793786,Bacteria_Fusobacteria_Fusobacteriia_Fusobacteriales_Leptotrichiaceae_Sebaldella_termitidis_ATCC_33386:0.151655730)0.132:0.045512091)1.000:0.150101060,(Bacteria_Fusobacteria_Fusobacteriia_Fusobacteriales_Fusobacteriaceae_Psychrilyobacter_atlanticus_DSM_19335:0.147995762,(Bacteria_Fusobacteria_Fusobacteriia_Fusobacteriales_Fusobacteriaceae_Ilyobacter_polytropus_DSM_2926:0.100443930,(Bacteria_Fusobacteria_Fusobacteriia_Fusobacteriales_Fusobacteriaceae_Fusobacterium_nucleatum_nucleatum_ATCC_25586:0.141192846,(Bacteria_Fusobacteria_Fusobacteriia_Fusobacteriales_Fusobacteriaceae_Cetobacterium_somerae_ATCC_BAA_474:0.009687194,Bacteria_Fusobacteria_Fusobacteriia_Fusobacteriales_Fusobacteriaceae_Cetobacterium_sp._ZWU0022:0.013389483)1.000:0.069761584)1.000:0.035886642)0.992:0.033741243)1.000:0.117595897)1.000:0.346290202,(((((Bacteria_Tenericutes_Mollicutes_Entomoplasmatales_Spiroplasmataceae_Spiroplasma_culicicola_AES_1:0.134483505,(Bacteria_Tenericutes_Mollicutes_Entomoplasmatales_Entomoplasmataceae_Entomoplasma_luminosum_ATCC_49195:0.168455319,Bacteria_Tenericutes_Mollicutes_Entomoplasmatales_Entomoplasmataceae_Mesoplasma_florum_W37:0.137177383)0.999:0.069436239)1.000:0.211435651,(Bacteria_Tenericutes_Mollicutes_Mycoplasmatales_Mycoplasmataceae_Ureaplasma_parvum_serovar_3_str._ATCC_27815:0.653195592,(Bacteria_Tenericutes_Mollicutes_Mycoplasmatales_Mycoplasmataceae_Mycoplasma_agalactiae:0.515649171,Bacteria_Tenericutes_Mollicutes_Mycoplasmatales_Mycoplasmataceae_Candidatus_Hepatoplasma_crinochetorum_Av:0.463095266)0.752:0.079935903)1.000:0.107051605)1.000:0.115330609,(((Bacteria_Firmicutes_Erysipelotrichi_Erysipelotrichales_Erysipelotrichaceae_Coprobacillus_sp._8_2_54BFAA:0.117036211,Bacteria_Firmicutes_Erysipelotrichi_Erysipelotrichales_Erysipelotrichaceae_Erysipelotrichaceae_bacterium_AP9:0.064565554)0.340:0.034238555,(Bacteria_Firmicutes_Erysipelotrichi_Erysipelotrichales_Erysipelotrichaceae_Catenibacterium_mitsuokai_DSM_15897_C_mitsuokai_1.0_Cont88.1:0.116756273,(Bacteria_Firmicutes_Erysipelotrichia_Erysipelotrichales_Erysipelotrichaceae_Kandleria_vitulina_MC3001:0.080642650,(Bacteria_Firmicutes_Bacilli_Lactobacillales_Lactobacillaceae_Sharpea_azabuensis_DSM_18934:0.082348994,(Bacteria_Firmicutes_Erysipelotrichia_Erysipelotrichales_Erysipelotrichaceae_Eggerthia_catenaformis_DSM_20559:0.000459308,Bacteria_Firmicutes_Bacilli_Lactobacillales_Lactobacillaceae_Lactobacillus_catenaformis_OT_569:0.001776393)1.000:0.093720626)1.000:0.048279066)0.998:0.032126897)1.000:0.045284628)1.000:0.158563916,(((((Bacteria_Firmicutes_Erysipelotrichi_Erysipelotrichales_Erysipelotrichaceae_Allobaculum_stercoricanis_DSM_13633:0.185882360,(Bacteria_Firmicutes_Bacilli_Lactobacillales_Streptococcaceae_Streptococcus_pleomorphus_DSM_20574:0.070245961,(Bacteria_Firmicutes_Clostridia_Clostridiales_Eubacteriaceae_Eubacterium_biforme_DSM_3989_unfinished_sequence:0.073649374,Bacteria_Firmicutes_Clostridia_Clostridiales_Eubacteriaceae_Eubacterium_cylindroides_T2_87_draft_genome.:0.043211751)0.600:0.024452622)0.999:0.041259525)1.000:0.119847834,Bacteria_Firmicutes_Clostridia_Clostridiales_Clostridiaceae_Clostridium_innocuum_2959:0.096289184)0.474:0.030062935,Bacteria_Firmicutes_Erysipelotrichia_Erysipelotrichales_Erysipelotrichaceae_Dielma_fastidiosa_JC13:0.142854699)0.911:0.034857831,(Firmicutes_bacterium_GWF2_51_9:0.227135005,(Bacteria_Firmicutes_Erysipelotrichi_Erysipelotrichales_Erysipelotrichaceae_Holdemania_sp._AP2:0.098560357,(Bacteria_Firmicutes_Erysipelotrichi_Erysipelotrichales_Erysipelotrichaceae_Bulleidia_extructa_W1219_contig00009:0.093487811,Bacteria_Firmicutes_Erysipelotrichi_Erysipelotrichales_Erysipelotrichaceae_Solobacterium_moorei_F0204_S_mooreiF0204_1.0_Cont15.1:0.090709183)1.000:0.208510159)0.991:0.045051032)0.849:0.036398480)0.747:0.040176174,Bacteria_Firmicutes_Erysipelotrichi_Erysipelotrichales_Erysipelotrichaceae_Erysipelothrix_rhusiopathiae_str._Fujisawa:0.237082240)1.000:0.111701871)0.997:0.056415651)1.000:0.063104515,((((Bacteria_Tenericutes_Mollicutes_Acholeplasmatales_Acholeplasmataceae_Acholeplasma_laidlawii_PG_8A:0.216338153,(Bacteria_Tenericutes_Mollicutes_Acholeplasmatales_Acholeplasmataceae_Candidatus_Phytoplasma_aster_yellows_witches_broom_AY_WB:0.372197058,(Tenericutes_bacterium_GWE2_38_8:0.081353112,Tenericutes_bacterium_RIFOXYB2_FULL_36_25:0.056827046)1.000:0.126062311)0.593:0.040406874)1.000:0.167840655,(Tenericutes_bacterium_GWF2_57_13:0.349896478,(Bacteria_Tenericutes_Mollicutes_Mollicutes_bacterium_HR1:0.137425990,Bacteria_Tenericutes_Mollicutes_Mollicutes_bacterium_HR2:0.122267826)1.000:0.106088683)0.985:0.061262182)1.000:0.063878298,Bacteria_unclassified_Bacteria_Haloplasmatales_Haloplasmataceae_Haloplasma_contractile_SSD_17B:0.198702061)0.771:0.035637478,Bacteria_Firmicutes_Erysipelotrichi_Erysipelotrichales_Erysipelotrichaceae_Turicibacter_sp._HGF1_contig00015:0.181374675)0.995:0.043541092)1.000:0.067234647,((((((((Bacteria_Firmicutes_Bacilli_Bacillales_Bacillaceae_Pontibacillus_halophilus_DSM_19796:0.118710090,(Bacteria_Firmicutes_Bacilli_Bacillales_Bacillaceae_Thalassobacillus_devorans_MSP14:0.058893162,(Bacteria_Firmicutes_Bacilli_Bacillales_Bacillaceae_Halobacillus_halophilus_DSM_2266:0.052885203,Bacteria_Firmicutes_Bacilli_Bacillales_Bacillaceae_Salimicrobium_sp._MJ3:0.131838310)1.000:0.042884127)0.993:0.027069765)0.998:0.021615332,(Bacteria_Firmicutes_Bacilli_Bacillales_Bacillaceae_Gracilibacillus_lacisalsi_DSM_19029:0.091007880,Bacteria_Firmicutes_Bacilli_Bacillales_Bacillaceae_Sediminibacillus_halophilus_NSP9.3:0.047667078)0.810:0.023820123)0.433:0.011880859,(Bacteria_Firmicutes_Bacilli_Bacillales_Bacillaceae_Terribacillus_aidingensis_MP602:0.108347760,(Bacteria_Firmicutes_Bacilli_Bacillales_Bacillaceae_Lentibacillus_sp._Grbi:0.098761713,((Bacteria_Firmicutes_Bacilli_Bacillales_Bacillaceae_Ornithinibacillus_sp._TW25:0.026927602,Bacteria_Firmicutes_Bacilli_Bacillales_Bacillaceae_Paucisalibacillus_globulus_DSM_18846:0.034976340)1.000:0.057457394,(Bacteria_Firmicutes_Bacilli_Bacillales_Bacillaceae_Virgibacillus_sp._CM_4:0.051280038,Bacteria_Firmicutes_Bacilli_Bacillales_Bacillaceae_Oceanobacillus_iheyensis_HTE831:0.079649091)0.842:0.016687473)0.495:0.014648509)1.000:0.027802535)0.613:0.016087164)0.950:0.017154935,((Bacteria_Firmicutes_Bacilli_Bacillales_Bacillaceae_Halalkalibacillus_halophilus_DSM_18494:0.080110322,Bacteria_Firmicutes_Bacilli_Bacillales_Bacillaceae_Alkalibacillus_haloalkaliphilus_C5:0.084769889)1.000:0.082960329,Bacteria_Firmicutes_Bacilli_Bacillales_Bacillaceae_Amphibacillus_xylanus_NBRC_15112:0.134254514)0.904:0.025133265)1.000:0.063971534,((Bacteria_Firmicutes_Bacilli_Bacillales_Bacillaceae_Salsuginibacillus_kocurii_DSM_18087:0.142047609,Bacteria_Firmicutes_Bacilli_Bacillales_Bacillaceae_Marinococcus_halotolerans_DSM_16375:0.150524621)1.000:0.071067375,Bacteria_Firmicutes_Bacilli_Bacillales_Bacillaceae_Bacillus_selenitireducens_MLS10:0.143094254)0.989:0.033425945)0.997:0.032175347,(Bacteria_Firmicutes_Bacilli_Bacillales_Bacillaceae_Bacillus_gelatini_DSM_15865:0.106097732,(Bacteria_Firmicutes_Bacilli_Bacillales_Sporolactobacillaceae_Sporolactobacillus_terrae_HKM_1:0.171585925,Bacteria_Firmicutes_Bacilli_Bacillales_Sporolactobacillaceae_Tuberibacillus_calidus_DSM_17572:0.095031651)1.000:0.061025151)0.906:0.023141835)0.811:0.020692972,((Bacteria_Firmicutes_Bacilli_Bacillales_Bacillaceae_Bacillus_anthracis_52_G:0.121142552,(((Bacteria_Firmicutes_Bacilli_Bacillales_Planococcaceae_Sporosarcina_newyorkensis_2681:0.095972015,Bacteria_Firmicutes_Bacilli_Bacillales_Bacillales_incertae_sedis_Bhargavaea_cecembensis_DSE10:0.079418773)1.000:0.034350383,(((Bacteria_Firmicutes_Bacilli_Bacillales_Planococcaceae_Viridibacillus_arenosi_FSL_R5_213:0.040363838,Bacteria_Firmicutes_Bacilli_Bacillales_Planococcaceae_Kurthia_massiliensis_JC30:0.084614695)0.957:0.016029968,((Bacteria_Firmicutes_Bacilli_Bacillales_Bacillaceae_Lysinibacillus_sphaericus_C3_41:0.028961964,Bacteria_Firmicutes_Bacilli_Bacillales_Planococcaceae_Solibacillus_silvestris_StLB046:0.046005125)0.913:0.013406384,Bacteria_Firmicutes_Bacilli_Bacillales_Planococcaceae_Ureibacillus_thermosphaericus_Thermo_BF:0.076404058)0.979:0.020037250)0.999:0.024518999,(Bacteria_Firmicutes_Bacilli_Bacillales_Planococcaceae_Planococcus_donghaensis_MPA1U2_contig00058:0.090648015,Bacteria_Firmicutes_Bacilli_Bacillales_Planococcaceae_Paenisporosarcina_sp._TG_14:0.081452295)0.989:0.027235198)0.993:0.021985362)1.000:0.043747578,(((Bacteria_Firmicutes_Bacilli_Bacillales_Listeriaceae_Brochothrix_thermosphacta_FSL_F6_1036:0.163908437,Bacteria_Firmicutes_Bacilli_Bacillales_Listeriaceae_Listeria_innocua_sv._6a_Clip11262:0.096255374)0.199:0.028005046,((((Bacteria_Firmicutes_Bacilli_Lactobacillales_Lactobacillaceae_Pediococcus_claussenii_P06_ATCC_BAA_344:0.149238580,(Bacteria_Firmicutes_Bacilli_Lactobacillales_Leuconostocaceae_Weissella_ceti_WS74:0.104112569,(Bacteria_Firmicutes_Bacilli_Lactobacillales_Leuconostocaceae_Oenococcus_oeni_PSU_1:0.235316160,(Bacteria_Firmicutes_Bacilli_Lactobacillales_Leuconostocaceae_Fructobacillus_fructosus_KCTC_3544_contig00014:0.104677497,Bacteria_Firmicutes_Bacilli_Lactobacillales_Leuconostocaceae_Leuconostoc_kimchii_IMSNU11154:0.065636558)1.000:0.066972631)1.000:0.057236101)1.000:0.086486735)0.999:0.051337886,Bacteria_Firmicutes_Bacilli_Lactobacillales_Lactobacillaceae_Lactobacillus_acidophilus_NCFM:0.299598858)1.000:0.061259616,((((Bacteria_Firmicutes_Bacilli_Lactobacillales_Aerococcaceae_Globicatella_sulfidifaciens_DSM_15739:0.081517775,(Bacteria_Firmicutes_Bacilli_Lactobacillales_Aerococcaceae_Abiotrophia_defectiva_ATCC_49176:0.004732516,Bacteria_Firmicutes_Clostridia_Clostridiales_Lachnospiraceae_Catonella_morbi_ATCC_51271_C_morbi_1.0.1_Cont0.13:0.000259131)1.000:0.075060810)0.984:0.037684285,(Bacteria_Firmicutes_Bacilli_Lactobacillales_Aerococcaceae_Eremococcus_coleocola_ACS_139_V_Col8_contig00001:0.098836654,Bacteria_Firmicutes_Bacilli_Lactobacillales_Aerococcaceae_Facklamia_ignava_CCUG_37419:0.108782555)0.981:0.028927398)1.000:0.086357182,(Bacteria_Firmicutes_Bacilli_Lactobacillales_Carnobacteriaceae_Granulicatella_elegans_ATCC_700633_genomic_scaffold_supercont1.2:0.096525755,(Bacteria_Firmicutes_Bacilli_Lactobacillales_Carnobacteriaceae_Atopobacter_phocae_ATCC_BAA_285:0.121607782,Bacteria_Firmicutes_Bacilli_Lactobacillales_Enterococcaceae_Bavariicoccus_seileri_DSM_19936:0.101352446)1.000:0.055153897)0.995:0.033225065)0.442:0.019483066,Bacteria_Firmicutes_Bacilli_Lactobacillales_Aerococcaceae_Aerococcus_urinae_ACS_120_V_Col10a:0.231278096)0.848:0.025961284)0.656:0.023196383,((Bacteria_Firmicutes_Bacilli_Lactobacillales_Carnobacteriaceae_Carnobacterium_maltaromaticum_LMA28:0.083646681,(((Bacteria_Firmicutes_Bacilli_Lactobacillales_Streptococcaceae_Lactococcus_garvieae_Lg2:0.148684225,Bacteria_Firmicutes_Bacilli_Lactobacillales_Streptococcaceae_Streptococcus_mutans_GS_5:0.097713510)1.000:0.091472617,(Bacteria_Firmicutes_Bacilli_Lactobacillales_Enterococcaceae_Tetragenococcus_halophilus_NBRC_12172:0.144677910,(Bacteria_Firmicutes_Bacilli_Lactobacillales_Enterococcaceae_Enterococcus_faecalis_D32:0.021583761,Bacteria_Firmicutes_Bacilli_Lactobacillales_Enterococcaceae_Melissococcus_plutonius_ATCC_35311:0.073284515)0.999:0.025820043)0.824:0.016128587)0.912:0.017488117,Bacteria_Firmicutes_Bacilli_Lactobacillales_Enterococcaceae_Catellicoccus_marimammalium_M35043:0.089498215)1.000:0.041755992)0.929:0.021580254,((Bacteria_Firmicutes_Bacilli_Lactobacillales_Carnobacteriaceae_Allofustis_seminis_DSM_15817:0.218842562,(Bacteria_Firmicutes_Bacilli_Lactobacillales_Carnobacteriaceae_Alloiococcus_otitis_ATCC_51267:0.116253577,Bacteria_Firmicutes_Bacilli_Lactobacillales_Carnobacteriaceae_Dolosigranulum_pigrum_ATCC_51524:0.116451689)1.000:0.077976636)1.000:0.079779864,(Bacteria_Firmicutes_Bacilli_Lactobacillales_Carnobacteriaceae_Atopococcus_tabaci_DSM_17538:0.082838923,Bacteria_Firmicutes_Bacilli_Lactobacillales_Carnobacteriaceae_Lacticigenium_naphtae_DSM_19658:0.109353676)0.989:0.033878244)1.000:0.070956740)0.572:0.019413429)1.000:0.069928310)0.993:0.034173084,(Bacteria_Firmicutes_Bacilli_Bacillales_Bacillales_incertae_sedis_Bacillales_Family_XI._Incertae_Sedis_Gemella_haemolysans_ATCC_10379:0.199180080,((Bacteria_Firmicutes_Bacilli_Bacillales_Staphylococcaceae_Macrococcus_caseolyticus_JCSC5402:0.062810492,Bacteria_Firmicutes_Bacilli_Bacillales_Staphylococcaceae_Staphylococcus_aureus_502A:0.113972690)0.999:0.042878922,(Bacteria_Firmicutes_Bacilli_Bacillales_Staphylococcaceae_Nosocomiicoccus_sp._NP2:0.156243555,(Bacteria_Firmicutes_Bacilli_Bacillales_Staphylococcaceae_Jeotgalicoccus_psychrophilus_DSM_19085:0.097671179,Bacteria_Firmicutes_Bacilli_Bacillales_Staphylococcaceae_Salinicoccus_carnicancri_Crm:0.081001888)0.817:0.031935453)1.000:0.094185576)0.975:0.044399456)1.000:0.067575541)0.679:0.021519502)0.997:0.031066240)0.916:0.021633767,(Bacteria_Firmicutes_Bacilli_Bacillales_Bacillaceae_Geobacillus_debilis_gb1_GenePRIMP:0.103767301,(Bacteria_Firmicutes_Bacilli_Bacillales_Bacillaceae_Anoxybacillus_flavithermus_WK1:0.039245162,Bacteria_Firmicutes_Bacilli_Bacillales_Bacillaceae_Geobacillus_kaustophilus_HTA426:0.053005134)1.000:0.041646504)1.000:0.031750393)0.995:0.027142302)0.763:0.033797414,(Bacteria_Firmicutes_Bacilli_Bacillales_Bacillales_incertae_sedis_Bacillales_Family_XII._Incertae_Sedis_Exiguobacterium_sp._AT1b:0.201232707,(((Bacteria_Firmicutes_Bacilli_Bacillales_Bacillaceae_Caldalkalibacillus_thermarum_TA2.A1_ctg240:0.105688566,Bacteria_Firmicutes_Bacilli_Bacillales_Bacillales_incertae_sedis_Bacillales_Family_X._Incertae_Sedis_Thermicanus_aegyptius_DSM_12793:0.208955324)0.990:0.033918055,(Bacteria_Firmicutes_Bacilli_Bacillales_Paenibacillaceae_Brevibacillus_brevis_NBRC_100599:0.147281244,Bacteria_Firmicutes_Bacilli_Bacillales_Paenibacillaceae_Aneurinibacillus_group_Aneurinibacillus_terranovensis_DSM_18919:0.120549932)1.000:0.052302834)0.544:0.015617786,(((Bacteria_Firmicutes_Bacilli_Bacillales_Paenibacillaceae_Thermobacillus_composti_KWC4_DSM_18247:0.087221161,(Bacteria_Firmicutes_Bacilli_Bacillales_Paenibacillaceae_Cohnella_panacarvi_Gsoil_349_DSM_18696:0.146685038,(Bacteria_Firmicutes_Bacilli_Bacillales_Paenibacillaceae_Paenibacillus_lactis_154:0.049670732,Bacteria_Firmicutes_Bacilli_Bacillales_Paenibacillaceae_Saccharibacillus_sacchari_GR21_DSM_19268:0.103814278)0.999:0.040017234)0.450:0.026254268)1.000:0.087198936,(Bacteria_Firmicutes_Bacilli_Bacillales_Alicyclobacillaceae_Tumebacillus_flagellatus_GST4:0.156959608,(Bacteria_Firmicutes_Bacilli_Bacillales_Bacillaceae_Bacillus_tusciae_DSM_2912:0.159670662,(Bacteria_Firmicutes_Bacilli_Bacillales_Alicyclobacillaceae_Alicyclobacillus_acidocaldarius_LAA1_unfinished_sequence:0.137490470,Alicyclobacillus_sp._RIFOXYA1_FULL_53_8:0.182564318)1.000:0.066637899)1.000:0.052228208)1.000:0.058963448)0.993:0.028974177,(Bacteria_Firmicutes_Bacilli_Bacillales_Thermoactinomycetaceae_Desmospora_sp._8437:0.140194265,(Bacteria_Firmicutes_Bacilli_Bacillales_Thermoactinomycetaceae_Shimazuella_kribbensis_DSM_45090:0.144450279,Bacteria_Firmicutes_Bacilli_Bacillales_Thermoactinomycetaceae_Thermoactinomyces_sp._Gus2_1:0.103400768)0.996:0.049738621)1.000:0.083401500)0.000:0.019043973)1.000:0.067812895)0.000:0.013907724)0.141:0.040889605)1.000:0.109837320)0.995:0.060547064,(((((Bacteria_Firmicutes_Clostridia_Clostridiales_Clostridiales_incertae_sedis_Clostridiales_Family_XVIII._Incertae_Sedis_Symbiobacterium_thermophilum_IAM_14863:0.260495002,Firmicutes_bacterium_RBG_13_65_8:0.376610912)0.839:0.034133671,(Bacteria_Firmicutes_Clostridia_Clostridiales_Clostridiales_incertae_sedis_Clostridiales_Family_XVII._Incertae_Sedis_Sulfobacillus_acidophilus_TPY:0.352503039,Bacteria_Firmicutes_Clostridia_Clostridiales_Clostridiales_incertae_sedis_Clostridiales_Family_XVII._Incertae_Sedis_Thermaerobacter_marianensis_DSM_12885:0.263201016)0.985:0.063648635)1.000:0.071629707,((((Bacteria_Firmicutes_Negativicutes_Selenomonadales_Veillonellaceae_Propionispira_arboris_DSM_2179:0.001649682,Bacteria_Firmicutes_Negativicutes_Selenomonadales_Veillonellaceae_Zymophilus_raffinosivorans_DSM_20765:0.001898258)1.000:0.094507958,(Bacteria_Firmicutes_Negativicutes_Selenomonadales_Veillonellaceae_Anaerovibrio_sp._RM50:0.095690146,(Bacteria_Firmicutes_Negativicutes_Selenomonadales_Veillonellaceae_Centipeda_periodontii_DSM_2778_contig00059:0.122630258,(Bacteria_Firmicutes_Negativicutes_Selenomonadales_Veillonellaceae_Mitsuokella_multacida_DSM_20544:0.024657441,Bacteria_Firmicutes_Negativicutes_Selenomonadales_Veillonellaceae_Selenomonas_ruminantium_lactilytica_TAM6421:0.050421865)1.000:0.029647186)1.000:0.051105356)0.431:0.023542977)1.000:0.082025173,(((Bacteria_Firmicutes_Negativicutes_Selenomonadales_Veillonellaceae_Sporomusa_ovata_DSM_2662:0.122098208,(Bacteria_Firmicutes_Negativicutes_Selenomonadales_Veillonellaceae_Sporolituus_thermophilus_DSM_23256:0.102441843,Bacteria_Firmicutes_Negativicutes_Selenomonadales_Veillonellaceae_Acetonema_longum_DSM_6540_Contig00019:0.131929599)0.903:0.031625180)0.520:0.020203556,(Bacteria_Firmicutes_Negativicutes_Selenomonadales_Veillonellaceae_Pelosinus_sp._UFO1:0.121165701,(Bacteria_Firmicutes_Negativicutes_Selenomonadales_Veillonellaceae_Anaeroarcus_burkinensis_DSM_6283:0.002808420,Bacteria_Firmicutes_Negativicutes_Selenomonadales_Veillonellaceae_Anaeromusa_acidaminophila_DSM_3853:0.006005967)1.000:0.124063970)0.999:0.031292213)0.251:0.020596420,(Bacteria_Firmicutes_Negativicutes_Selenomonadales_Acidaminococcaceae_Succinispira_mobilis_DSM_6222:0.132703223,(Bacteria_Firmicutes_Negativicutes_Selenomonadales_Acidaminococcaceae_Phascolarctobacterium_sp._YIT_12067_P_spYIT12067_1.0_Cont77.1:0.103940569,Bacteria_Firmicutes_Negativicutes_Selenomonadales_Acidaminococcaceae_Acidaminococcus_fermentans_DSM_20731:0.145043973)1.000:0.075779259)1.000:0.068457250)0.993:0.034864535)0.998:0.045686297,((Bacteria_Firmicutes_Negativicutes_Selenomonadales_Veillonellaceae_Dialister_microaerophilus_UPII_345_E_contig00002:0.126722636,Bacteria_Firmicutes_Negativicutes_Selenomonadales_Veillonellaceae_Allisonella_histaminiformans_DSM_15230:0.087562409)1.000:0.177197198,(Bacteria_Firmicutes_Negativicutes_Selenomonadales_Veillonellaceae_Veillonella_parvula_DSM_2008:0.157760943,(Bacteria_Firmicutes_Negativicutes_Selenomonadales_Veillonellaceae_Anaeroglobus_geminatus_F0357:0.081754550,Bacteria_Firmicutes_Negativicutes_Selenomonadales_Veillonellaceae_Megasphaera_sp._BV3C16_1:0.054844518)1.000:0.123521698)0.312:0.035922082)1.000:0.080014066)1.000:0.158634886)0.869:0.029947253,((Bacteria_Firmicutes_Clostridia_Clostridiales_Peptococcaceae_Desulfitibacter_alkalitolerans_DSM_16504:0.248321336,Bacteria_Firmicutes_Clostridia_Clostridiales_Peptococcaceae_Desulfonispora_thiosulfatigenes_GKNTAUT__DSM_11270:0.273016340)0.998:0.048591679,(((Bacteria_Firmicutes_Clostridia_Thermoanaerobacterales_Thermoanaerobacteraceae_Thermacetogenium_phaeum_DSM_12270:0.247960428,(Bacteria_Firmicutes_Clostridia_Thermoanaerobacterales_Thermoanaerobacteraceae_Moorella_group_Moorella_thermoacetica_ATCC_39073:0.136078670,Bacteria_Firmicutes_Clostridia_Thermoanaerobacterales_Thermoanaerobacteraceae_Thermanaeromonas_toyohensis_ToBE_DSM_14490:0.118747006)1.000:0.091669214)0.998:0.044900302,(((Bacteria_Firmicutes_Clostridia_Thermoanaerobacterales_Thermoanaerobacteraceae_Carboxydothermus_hydrogenoformans_Z_2901_DSM_6008:0.189371510,(Bacteria_Firmicutes_Clostridia_Thermoanaerobacterales_Thermoanaerobacteraceae_Desulfovirgula_thermocuniculi_DSM_16036:0.116463079,Bacteria_Firmicutes_Clostridia_Thermoanaerobacterales_Thermoanaerobacteraceae_Moorella_group_Ammonifex_degensii_KC4:0.233333901)0.962:0.039297900)0.246:0.025094112,(Bacteria_Firmicutes_Clostridia_Clostridiales_Peptococcaceae_Candidatus_Desulforudis_audaxviator_MP104C:0.286175925,(Bacteria_Firmicutes_Clostridia_Clostridiales_Peptococcaceae_Desulfurispora_thermophila_DSM_16022:0.157501926,(Bacteria_Firmicutes_Clostridia_Clostridiales_Peptococcaceae_Pelotomaculum_thermopropionicum_SI:0.119709641,Bacteria_Firmicutes_Clostridia_Clostridiales_Peptococcaceae_Desulfotomaculum_gibsoniae_Groll_DSM_7213:0.149900575)0.970:0.041359898)0.995:0.034461414)0.592:0.023224988)1.000:0.046197659,Bacteria_Firmicutes_Clostridia_Clostridiales_Peptococcaceae_Thermincola_sp._JR:0.196208801)0.878:0.025785744)0.899:0.024313218,((Bacteria_Firmicutes_Clostridia_Clostridiales_Syntrophomonadaceae_Syntrophomonas_wolfei_Goettingen_DSM_2245B:0.214474030,Bacteria_Firmicutes_Clostridia_Clostridiales_Syntrophomonadaceae_Syntrophothermus_lipocalidus_DSM_12680:0.133523194)1.000:0.151250089,(((Bacteria_Firmicutes_Clostridia_Clostridiales_Peptococcaceae_Dehalobacter_restrictus_DSM_9455:0.101737683,Bacteria_Firmicutes_Clostridia_Clostridiales_Peptococcaceae_Syntrophobotulus_glycolicus_DSM_8271:0.110836320)1.000:0.083380470,(Bacteria_Firmicutes_Clostridia_Clostridiales_Peptococcaceae_Desulfitobacterium_hafniense_Y51:0.101675712,Bacteria_Firmicutes_Clostridia_Clostridiales_Peptococcaceae_Desulfosporosinus_orientis_Singapore_I_DSM_765:0.134108446)1.000:0.056743912)1.000:0.111476798,Bacteria_Firmicutes_Clostridia_Clostridiales_Heliobacteriaceae_Heliobacterium_modesticaldum_Ice1:0.195869132)0.999:0.048530164)0.886:0.026050497)0.856:0.027323359)0.999:0.040164530)0.960:0.028212774,((Bacteria_Firmicutes_Clostridia_Clostridiales_Syntrophomonadaceae_Dethiobacter_alkaliphilus_AHT_1_unfinished_sequence:0.279970845,Bacteria_Firmicutes_Clostridia_Clostridiales_Clostridiales_incertae_sedis_Clostridiales_Family_XIV._Incertae_Sedis_Anaerobranca_gottschalkii_DSM_13577:0.192292611)1.000:0.056188275,((Bacteria_Firmicutes_Clostridia_Thermoanaerobacterales_Thermoanaerobacteraceae_Tepidanaerobacter_acetatoxydans_Re1:0.173143915,(Bacteria_Firmicutes_Clostridia_Thermoanaerobacterales_Thermoanaerobacterales_Family_III._Incertae_Sedis_Caldanaerovirga_acetigignens_DSM_18802:0.054927593,Bacteria_Firmicutes_Clostridia_Thermoanaerobacterales_Thermoanaerobacterales_Family_III._Incertae_Sedis_Thermosediminibacter_oceani_DSM_16646:0.038198690)1.000:0.094871406)1.000:0.116745270,(((((Clostridiales_bacterium_GWB2_37_7:0.250665255,(Clostridiales_bacterium_GWC2_40_7:0.157237758,(Bacteria_Firmicutes_Clostridia_Clostridiales_Ruminococcaceae_Acetivibrio_cellulolyticus_CD2_DSM_1870_ORNL_annotation:0.077486362,Bacteria_Firmicutes_Clostridia_Clostridiales_Clostridiaceae_Clostridium_clariflavum_EBR_45_DSM_19732:0.060029151)1.000:0.083126766)1.000:0.103749573)0.604:0.040198978,(((Bacteria_Firmicutes_Clostridia_Clostridiales_Clostridiaceae_Butyricicoccus_pullicaecorum_1.2:0.174553198,(Bacteria_Firmicutes_Clostridia_Clostridiales_Oscillospiraceae_Oscillibacter_valericigenes_Sjm18_20:0.180386416,(Bacteria_Firmicutes_Clostridia_Clostridiales_Clostridiaceae_Clostridium_orbiscindens_1_3_50AFAA:0.000864603,Bacteria_Firmicutes_Clostridia_Clostridiales_unclassified_Clostridiales_Flavonifractor_Flavonifractor_plautii_ATCC_29863:0.003305064)1.000:0.122732814)1.000:0.093847684)1.000:0.075984397,((Clostridiales_bacterium_GWF2_36_10:0.161776685,Clostridiales_bacterium_GWF2_38_85:0.159214548)1.000:0.179674578,(Bacteria_Firmicutes_Clostridia_Clostridiales_Ruminococcaceae_Ruminococcus_sp._18P13_draft_genome.:0.185073465,(Bacteria_Firmicutes_Clostridia_Clostridiales_Ruminococcaceae_Anaerotruncus_colihominis_DSM_17241_unfinished_sequence:0.141270666,(Bacteria_Firmicutes_Clostridia_Clostridiales_Ruminococcaceae_Subdoligranulum_sp._4_3_54A2FAA:0.091459602,Bacteria_Firmicutes_Clostridia_Clostridiales_Ruminococcaceae_Faecalibacterium_prausnitzii_L26_draft_genome.:0.201750331)1.000:0.121367648)0.839:0.033756196)1.000:0.066205590)0.678:0.035482382)1.000:0.127814824,((Clostridiales_bacterium_GWD2_32_59:0.107904860,Clostridiales_bacterium_GWE2_32_10:0.097069521)1.000:0.229206692,((Bacteria_Firmicutes_Clostridia_Clostridiales_Clostridiaceae_Clostridium_lentocellum_DSM_5427:0.110741222,Bacteria_Firmicutes_Clostridia_Clostridiales_unclassified_Clostridiales_Epulopiscium_sp._N.t._morphotype_B:0.177536417)1.000:0.125125211,(Bacteria_Firmicutes_Clostridia_Clostridiales_Lachnospiraceae_Anaerostipes_hadrus_comb._nov._VPI_82_52_DSM_3319:0.132801158,(Bacteria_Firmicutes_Clostridia_Clostridiales_Clostridiaceae_Clostridium_phytofermentans_ISDg:0.144438720,(((Bacteria_Firmicutes_Clostridia_Clostridiales_Ruminococcaceae_Ruminococcus_obeum_A2_162_draft_genome.:0.145178592,(Bacteria_Firmicutes_Clostridia_Clostridiales_Lachnospiraceae_Robinsoniella_sp._KNHs210:0.056574432,Bacteria_Firmicutes_Clostridia_Clostridiales_Lachnospiraceae_Marvinbryantia_Marvinbryantia_formatexigens_I_52_DSM_14469:0.061142530)0.997:0.027888438)0.130:0.019226849,(Bacteria_Firmicutes_Clostridia_Clostridiales_Clostridiaceae_Clostridium_nexile_DSM_1787_unfinished_sequence:0.038887569,Bacteria_Firmicutes_Clostridia_Clostridiales_Lachnospiraceae_Dorea_longicatena_AGR2136:0.081164622)1.000:0.042419543)0.940:0.018382294,(((Bacteria_Firmicutes_Clostridia_Clostridiales_Lachnospiraceae_Lachnobacterium_bovis_C6A12:0.105803312,Bacteria_Firmicutes_Clostridia_Clostridiales_Lachnospiraceae_Roseburia_hominis_A2_183_DSM_16839:0.069896959)0.999:0.032751909,((Bacteria_Firmicutes_Clostridia_Clostridiales_Lachnospiraceae_Butyrivibrio_fibrisolvens_164_draft_genome.:0.016629502,Bacteria_Firmicutes_Clostridia_Clostridiales_Lachnospiraceae_Pseudobutyrivibrio_ruminis_HUN009:0.009695092)1.000:0.075409532,Bacteria_Firmicutes_Clostridia_Clostridiales_Lachnospiraceae_Shuttleworthia_satelles_DSM_14600_S_satelles_1.0.1_Cont0.3:0.158542411)0.901:0.028901592)1.000:0.039647607,((Bacteria_Firmicutes_Clostridia_Clostridiales_Lachnospiraceae_Lachnospira_multipara_LB2003:0.100109068,Bacteria_BacteroidetesChlorobi_group_Bacteroidetes_Bacteroidia_Bacteroidales_Bacteroidaceae_Bacteroides_pectinophilus_ATCC_43243_unfinished_sequence:0.069082817)1.000:0.061666030,(Bacteria_Firmicutes_Clostridia_Clostridiales_Lachnospiraceae_Oribacterium_sp._NK2B42:0.204198264,(Bacteria_Firmicutes_Clostridia_Clostridiales_Lachnospiraceae_Lachnospiraceae_bacterium_ACC2:0.126634458,(Bacteria_Firmicutes_Clostridia_Clostridiales_Lachnospiraceae_Lachnospiraceae_bacterium_sp._ICM7:0.097094514,Bacteria_Firmicutes_Clostridia_Clostridiales_Lachnospiraceae_Johnsonella_ignava_ATCC_51276:0.147253174)0.848:0.026141967)1.000:0.061085482)1.000:0.036021349)0.624:0.016409193)0.858:0.017697697)1.000:0.031294652)0.723:0.030370292)1.000:0.099272933)0.196:0.036071972)1.000:0.122438247)0.565:0.040653616)0.902:0.030271221,(((Bacteria_Firmicutes_Clostridia_Clostridiales_Clostridiales_incertae_sedis_Clostridiales_Family_XI._Incertae_Sedis_Sedimentibacter_sp._B4:0.257868075,((Bacteria_Firmicutes_Clostridia_Clostridiales_Clostridiaceae_Tepidimicrobium_xylanilyticum_DSM_23310:0.128661059,(Bacteria_Firmicutes_Clostridia_Clostridiales_Clostridiales_incertae_sedis_Clostridiales_Family_XI._Incertae_Sedis_Peptoniphilus_harei_ACS_146_V_Sch2b_contig00003:0.267130621,((Bacteria_Firmicutes_Clostridia_Clostridiales_Peptostreptococcaceae_Peptostreptococcus_micros_ATCC_33270_unfinished_sequence:0.181321008,Bacteria_Firmicutes_Clostridia_Clostridiales_Clostridiales_incertae_sedis_Clostridiales_Family_XI._Incertae_Sedis_Finegoldia_magna_ATCC_29328:0.187648005)0.987:0.056279398,(Bacteria_Firmicutes_Clostridia_Clostridiales_Clostridiales_incertae_sedis_Clostridiales_Family_XI._Incertae_Sedis_Anaerococcus_prevotii_DSM_20548:0.306647534,(Bacteria_Firmicutes_Clostridia_Clostridiales_Clostridiales_incertae_sedis_Clostridiales_Family_XI._Incertae_Sedis_Helcococcus_sueciensis_DSM_17243:0.187148309,Bacteria_Firmicutes_Clostridia_Clostridiales_Clostridiales_incertae_sedis_Clostridiales_Family_XI._Incertae_Sedis_Kallipyga_massiliensis_ph2:0.279874173)0.960:0.059069840)1.000:0.067533701)0.995:0.047678907)1.000:0.063894791)1.000:0.068381334,(Bacteria_Firmicutes_Clostridia_Clostridiales_Clostridiaceae_Clostridiisalibacter_paucivorans_DSM_22131:0.154122129,(Bacteria_Firmicutes_Clostridia_Clostridiales_Clostridiaceae_Clostridium_acidurici_9a_DSM_604:0.132533724,Bacteria_Firmicutes_Clostridia_Clostridiales_unclassified_Clostridiales_Proteiniborus_ethanoligenes_DSM_21650:0.094962286)0.998:0.046911848)0.106:0.032333938)0.975:0.026879160)1.000:0.045212502,((Bacteria_Firmicutes_Clostridia_Clostridiales_Clostridiales_incertae_sedis_Clostridiales_Family_XII._Incertae_Sedis_Acidaminobacter_hydrogenoformans_DSM_2784:0.248391705,(Bacteria_Firmicutes_Clostridia_Clostridiales_Clostridiales_incertae_sedis_Clostridiales_Family_XIII._Incertae_Sedis_Anaerovorax_odorimutans_DSM_5092:0.136854560,Bacteria_Firmicutes_Clostridia_Clostridiales_Clostridiales_incertae_sedis_Clostridiales_Family_XIII._Incertae_Sedis_Mogibacterium_timidum_ATCC_33093:0.188846521)1.000:0.149892701)0.991:0.065594290,((Bacteria_Firmicutes_Clostridia_Clostridiales_Clostridiaceae_Alkaliphilus_oremlandii_OhILAs:0.111081287,Bacteria_Firmicutes_Clostridia_Clostridiales_Clostridiaceae_Natronincola_peptidivorans_DSM_18979:0.124895687)1.000:0.091297225,((Bacteria_Firmicutes_Clostridia_Clostridiales_Peptostreptococcaceae_Peptostreptococcus_anaerobius_VPI_4330:0.110360087,(Bacteria_Firmicutes_Clostridia_Clostridiales_Clostridiaceae_Clostridium_difficile_CF5:0.047056622,(Bacteria_Firmicutes_Clostridia_Clostridiales_Clostridiaceae_Clostridium_bartlettii_DSM_16795_unfinished_sequence:0.049009471,Bacteria_Firmicutes_Clostridia_Clostridiales_Clostridiaceae_Clostridium_glycolicum_DSM_1288:0.049633839)1.000:0.043056721)0.997:0.039386751)1.000:0.111646484,(Bacteria_Firmicutes_Clostridia_Clostridiales_Eubacteriaceae_Eubacterium_sp._AS15:0.228511814,(Bacteria_Firmicutes_Clostridia_Clostridiales_unclassified_Clostridiales_Proteocatella_sphenisci_DSM_23131:0.151811568,Bacteria_Firmicutes_Clostridia_Clostridiales_Peptostreptococcaceae_Filifactor_alocis_ATCC_35896:0.154183517)0.920:0.031496273)1.000:0.074068863)1.000:0.064036350)0.776:0.023362800)1.000:0.040664189)0.999:0.036724487,(Bacteria_Firmicutes_Clostridia_Clostridiales_Eubacteriaceae_Anaerofustis_stercorihominis_DSM_17244_unfinished_sequence:0.260467274,(Bacteria_Firmicutes_Clostridia_Clostridiales_Eubacteriaceae_Acetobacterium_woodii_WB1_DSM_1030:0.115578887,(Bacteria_Firmicutes_Clostridia_Clostridiales_Eubacteriaceae_Pseudoramibacter_alactolyticus_ATCC_23263_contig00019:0.166432636,Bacteria_Firmicutes_Clostridia_Clostridiales_Eubacteriaceae_Eubacterium_limosum_KIST612:0.047318412)0.831:0.051584982)1.000:0.113729688)1.000:0.098780056)0.999:0.037261049)0.984:0.034659206,((Bacteria_Firmicutes_Clostridia_Clostridiales_Clostridiaceae_Caloramator_australicus_RC3:0.090174762,(Bacteria_Firmicutes_Clostridia_Clostridiales_Clostridiaceae_Fervidicella_Metallireducens_AeB:0.116386997,Bacteria_Firmicutes_Clostridia_Clostridiales_Clostridiaceae_Thermobrachium_celere_JWYL_NZ35_DSM_8682:0.078232165)0.578:0.031177647)1.000:0.090626800,(Bacteria_Firmicutes_Clostridia_Clostridiales_Clostridiaceae_Candidatus_Arthromitus_sp._SFB_mouse_Japan:0.338312658,(Bacteria_Firmicutes_Clostridia_Clostridiales_Clostridiaceae_Clostridium_acetobutylicum_EA_2018:0.143230593,(Bacteria_Firmicutes_Clostridia_Clostridiales_Clostridiaceae_Proteiniclasticum_ruminis_DSM_24773:0.109011777,Bacteria_Firmicutes_Clostridia_Clostridiales_Clostridiaceae_Youngiibacter_fragile_232.1:0.081827478)1.000:0.107515619)0.997:0.052606253)1.000:0.083861350)1.000:0.072507625)0.998:0.033926863,((Bacteria_Firmicutes_Clostridia_Thermoanaerobacterales_Thermoanaerobacteraceae_Caldanaerobius_polysaccharolyticum_KMTHCJ_DSM_13641:0.197183520,(Bacteria_Firmicutes_Clostridia_Thermoanaerobacterales_Thermoanaerobacterales_Family_III._Incertae_Sedis_Thermoanaerobacterium_thermosaccharolyticum_M0795:0.147222501,(Bacteria_Firmicutes_Clostridia_Thermoanaerobacterales_Thermoanaerobacteraceae_Caldanaerobacter_subterraneus_tengcongensis_MB4T:0.055585854,Bacteria_Firmicutes_Clostridia_Thermoanaerobacterales_Thermoanaerobacteraceae_Thermoanaerobacter_italicus_Ab9:0.039725565)1.000:0.063814368)1.000:0.072584612)1.000:0.069578368,(Bacteria_Firmicutes_Clostridia_Clostridiales_unclassified_Clostridiales_Anaerocellum_group_Anaerocellum_thermophilum_DSM_6725:0.267932352,(Bacteria_Firmicutes_Clostridia_Thermoanaerobacterales_Thermoanaerobacterales_Family_IV._Incertae_Sedis_Mahella_australiensis_50_1_BON_DSM_15567:0.240866533,Bacteria_Firmicutes_Clostridia_Clostridiales_Caldicoprobacteraceae_Caldicoprobacter_oshimai_DSM_21659:0.185221014)0.997:0.053923001)0.884:0.031853013)0.817:0.031089222)0.976:0.034171719)0.999:0.043146553)0.655:0.019727076)0.818:0.027153975)0.473:0.029785321,(Bacteria_Firmicutes_Clostridia_Natranaerobiales_Natranaerobiaceae_Natranaerobius_thermophilus_JWNM_WN_LF:0.361526489,((Bacteria_Firmicutes_Clostridia_Halanaerobiales_Halobacteroidaceae_Acetohalobium_arabaticum_DSM_5501:0.212515796,(Bacteria_Firmicutes_Clostridia_Halanaerobiales_Halobacteroidaceae_Halobacteroides_halobius_MD_1_DSM_5150:0.164311467,(Bacteria_Firmicutes_Clostridia_Halanaerobiales_Halobacteroidaceae_Halonatronum_saccharophilum_Z_7986_DSM_13868:0.112488321,Bacteria_Firmicutes_Clostridia_Halanaerobiales_Halobacteroidaceae_Orenia_marismortui_DSM_5156:0.096032331)1.000:0.074338999)0.997:0.068063926)1.000:0.079268779,(Bacteria_Firmicutes_Clostridia_Halanaerobiales_Halanaerobiaceae_Halanaerobium_sp._sapolanicus:0.236308642,Bacteria_Firmicutes_Clostridia_Halanaerobiales_Halanaerobiaceae_Halothermothrix_orenii_H_168:0.156187342)1.000:0.087551436)1.000:0.102419973)0.993:0.068559617)1.000:0.058566187,(((((Bacteria_CP_novel_BJP_IG2069_Novel_57_5:0.213847646,CG17_big_fil_post_rev_8_21_14_2_50_Blackallbacteria_48_46:0.169264971)1.000:0.352721316,((((Bacteria_Melainabacteria_MEL_B2:0.145585608,(Bacteria_Melainabacteria_MEL_B1:0.103072758,(Bacteria_Melainabacteria_Gastranaerophilales_YS2_Zagget_bin_221:0.078285975,(Bacteria_Melainabacteria_Gastranaerophilaceae_Zag_111:0.083768617,(Bacteria_Melainabacteria_MEL_A1:0.040259792,(Bacteria_Melainabacteria_Gastranaerophilaceae_MH_37:0.001450021,(Bacteria_Melainabacteria_MEL_C1:0.003553784,Bacteria_Melainabacteria_Gastranaerophilales_YS2_Zagget_bin_1:0.009262685)0.694:0.004003629)1.000:0.033856535)1.000:0.048579439)0.431:0.022422018)0.975:0.041138497)1.000:0.081369204)1.000:0.132451342,((Bacteria_Melainabacteria_ACD20:0.072320428,(Candidatus_Melainabacteria_bacterium_GWF2_32_7:0.001936883,Candidatus_Melainabacteria_bacterium_RIFOXYA2_FULL_32_9:0.020258305)1.000:0.054829606)1.000:0.142776968,(Candidatus_Melainabacteria_bacterium_GWF2_37_15:0.212687394,(Bacteria_Melainabacteria_GWA2_Melainabacteria_34_9:0.005115713,Candidatus_Melainabacteria_bacterium_GWA2_34_9:0.009834161)1.000:0.142962992)1.000:0.072270396)0.970:0.061250699)1.000:0.186447208,(Bacteria_Melainabacteria_Obscuribacteriales_Obscuribacter_phosphatis_Mle1_12:0.425751607,(Candidatus_Melainabacteria_bacterium_RIFCSPHIGHO2_02_FULL_34_12:0.133220522,Candidatus_Melainabacteria_bacterium_RIFCSPLOWO2_12_FULL_35_11:0.157590634)1.000:0.381446800)0.975:0.091821089)1.000:0.079936923,(Bacteria_Cyanobacteria_Gloeobacteria_Gloeobacterales_Gloeobacter_violaceus_PCC_7421:0.288757375,((((((Bacteria_Cyanobacteria_Chroococcales_Acaryochloris_marina_MBIC11017:0.171296792,(Bacteria_Cyanobacteria_Chroococcales_Cyanothece_sp._PCC_7425:0.142971465,Bacteria_Cyanobacteria_Chroococcales_Thermosynechococcus_elongatus_BP_1:0.158939919)0.983:0.044351923)0.972:0.031982672,(Bacteria_Cyanobacteria_Oscillatoriales_Pseudanabaena_sp._PCC_7367:0.197160841,CG2_30_FULL_Oscillatoriales_44_21:0.170250581)1.000:0.131673347)0.999:0.033658935,((((Bacteria_Cyanobacteria_Oscillatoriales_Oscillatoria_sp._PCC_7112:0.083294671,Bacteria_Cyanobacteria_Oscillatoriales_Oscillatoria_sp._PCC_6506:0.063887974)1.000:0.064954344,(Bacteria_Cyanobacteria_Oscillatoriales_Trichodesmium_erythraeum_IMS101:0.176747873,(Bacteria_Cyanobacteria_Oscillatoriales_Arthrospira_platensis_NIES_39:0.101373641,(Bacteria_Cyanobacteria_Oscillatoriales_Lyngbya_sp._PCC_8106_unfinished_sequence:0.110032299,(Bacteria_Cyanobacteria_Oscillatoriales_Planktothrix_agardhii_NIVA_CYA_34:0.016350223,CG2_30_FULL_Oscillatoriales_40_61:0.017058336)1.000:0.110000521)0.261:0.020413791)0.998:0.029739867)0.589:0.019946471)1.000:0.045118445,(Bacteria_Cyanobacteria_Oscillatoriophycideae_Oscillatoriales_Spirulina_major_PCC_6313:0.175336775,((Bacteria_Cyanobacteria_Chroococcales_Rubidibacter_lacunae_KORDI_51_2_k51_img_annotated_130412:0.196757577,(Bacteria_Cyanobacteria_Chroococcales_Dactylococcopsis_salina_PCC_8305:0.054242440,Bacteria_Cyanobacteria_Chroococcales_Halothece_cluster_Halothece_sp._PCC_7418:0.063959570)1.000:0.116309292)1.000:0.085809447,(((Bacteria_Cyanobacteria_Pleurocapsales_Stanieria_cyanosphaera_PCC_7437:0.092344106,(Bacteria_Cyanobacteria_Pleurocapsales_Myxosarcina_sp._GI1:0.124404450,Bacteria_Cyanobacteria_Pleurocapsales_Xenococcus_sp._PCC_7305:0.135376694)0.997:0.035886281)0.997:0.039881933,(Bacteria_Cyanobacteria_Chroococcales_Cyanobacterium_stanieri_PCC_7202:0.055684317,Bacteria_Cyanobacteria_Chroococcales_Synechocystis_sp._PCC_6308:0.070995820)1.000:0.155522004)0.731:0.022907838,((Bacteria_Cyanobacteria_Prochlorales_Prochloraceae_Prochloron_didemni_P3_Solomon:0.130750089,Bacteria_Cyanobacteria_Chroococcales_Gloeocapsa_sp._PCC_73106:0.182601203)0.993:0.035687634,(Bacteria_Cyanobacteria_Pleurocapsales_Pleurocapsa_sp._PCC_7327:0.106710170,((Bacteria_Cyanobacteria_Chroococcales_Crocosphaera_watsonii_WH_8501:0.065906852,Bacteria_Cyanobacteria_Chroococcales_Cyanobacterium_UCYN_A:0.120266061)1.000:0.060393456,Bacteria_Cyanobacteria_Chroococcales_Synechocystis_sp._PCC_6803:0.150209678)0.596:0.025794035)0.733:0.024529359)0.669:0.014219306)0.998:0.029184680)0.636:0.015105501)1.000:0.047839100)0.427:0.008520280,((Bacteria_Cyanobacteria_Oscillatoriales_Microcoleus_sp._PCC_7113:0.075543264,(Bacteria_Cyanobacteria_Oscillatoriales_Microcoleus_chthonoplastes_PCC_7420_scf_1103659003820_genomic_scaffold:0.100277989,Bacteria_Cyanobacteria_Oscillatoriales_Lyngbya_majuscula_3L:0.109405999)0.492:0.021751640)1.000:0.041341148,((Bacteria_Cyanobacteria_Pleurocapsales_Chroococcidiopsis_thermalis_PCC_7203:0.121827962,(Bacteria_Cyanobacteria_Nostocales_Rivulariaceae_Rivularia_sp._PCC_7116:0.138273353,(((Bacteria_Cyanobacteria_Stigonematales_Mastigocladopsis_repens_MORA_PCC_10914:0.052510839,(Bacteria_Cyanobacteria_Stigonematales_Fischerella_muscicola_SAG_1427_1:0.041333632,Bacteria_Cyanobacteria_Stigonematales_Chlorogloeposis_fritschii_PCC_6912_CLC_Draft_2:0.035607300)1.000:0.024160464)0.959:0.014485146,(Bacteria_Cyanobacteria_Nostocales_Rivulariaceae_Calothrix_sp._PCC_6303:0.110462772,(Bacteria_Cyanobacteria_Nostocales_Nostocaceae_Nostoc_sp._PCC_7524:0.054731120,(Bacteria_Cyanobacteria_Nostocales_Nostocaceae_Nodularia_spumigena_CCY9414:0.076200177,((Bacteria_Cyanobacteria_Nostocales_Nostocaceae_Cylindrospermum_stagnale_PCC_7417:0.047108697,(Bacteria_Cyanobacteria_Nostocales_Microchaetaceae_Fremyella_diplosiphon_UTEX_481:0.029097474,Bacteria_Cyanobacteria_Nostocales_Microchaetaceae_Microchaete_sp._PCC_7126:0.050824979)0.961:0.010603107)0.679:0.009293402,((Bacteria_Cyanobacteria_Nostocales_Nostocaceae_Anabaena_cylindrica_PCC_7122:0.029566675,Bacteria_Cyanobacteria_Nostocales_Nostocaceae_Nostoc_azollae:0.031101628)0.977:0.008380022,((Bacteria_Cyanobacteria_Nostocales_Nostocaceae_Cylindrospermopsis_raciborskii_509_upload_fresh_set:0.013325810,Bacteria_Cyanobacteria_Nostocales_Nostocaceae_Raphidiopsis_brookii_D9_D9_7:0.020643411)1.000:0.066706914,(Bacteria_Cyanobacteria_Nostocales_Nostocaceae_Aphanizomenon_flos_aquae_NIES_81:0.021720659,Bacteria_Cyanobacteria_Nostocales_Nostocaceae_Anabaena_circinalis_AWQC131C_Submitted_file_with_automatic_translation_by_Kostas:0.019888971)1.000:0.035584566)0.970:0.009262388)0.529:0.006452834)0.981:0.011561079)0.978:0.016340954)0.989:0.020139722)0.748:0.011586463)0.989:0.021212076,Bacteria_Cyanobacteria_Nostocales_Nostocaceae_Richelia_intracellularis_HH01:0.139934395)0.515:0.020319404)1.000:0.043912423)1.000:0.045204018,(Bacteria_Cyanobacteria_Chroococcales_Chamaesiphon_sp._PCC_6605:0.207983338,Bacteria_Cyanobacteria_Oscillatoriales_Crinalium_epipsammum_PCC_9333:0.082000289)1.000:0.037632429)0.838:0.021917634)0.606:0.016060015)0.997:0.029558089)0.948:0.021666370,(Bacteria_Cyanobacteria_Oscillatoriales_Geitlerinema_sp._PCC_7407:0.124738951,Bacteria_Cyanobacteria_Oscillatoriales_Oscillatoriales_sp._JSC_1:0.132811498)0.932:0.024208549)0.984:0.026205946,((Bacteria_Cyanobacteria_Chroococcales_Cyanobium_gracile_PCC_6307:0.076046608,(Bacteria_Cyanobacteria_Prochlorales_Prochlorococcaceae_Prochlorococcus_marinus_str._MIT_9301:0.217490153,Bacteria_Cyanobacteria_Chroococcales_Synechococcus_sp._CC9902:0.095267755)0.975:0.057592844)1.000:0.262489177,Bacteria_Cyanobacteria_Prochlorales_Prochlorotrichaceae_Prochlorothrix_hollandica_PCC_9006:0.160526284)0.999:0.058688175)0.862:0.030342961,Bacteria_Cyanobacteria_Oscillatoriales_Leptolyngbya_sp._PCC_7104:0.151886862)1.000:0.136499758)1.000:0.215925425)0.719:0.049675439)1.000:0.090632223,(Bacteria_WOR_1_uncultured_DG_54_3:0.563311693,(Candidatus_Margulisbacteria_bacterium_GWF2_35_9:0.594742739,Candidatus_Margulisbacteria_bacterium_GWF2_38_17:0.459307547)1.000:0.168180865)0.995:0.081848216)1.000:0.064684411,(((Bacteria_Chloroflexi_RIFCSPLOWO2_12_FULL_RIF_CHLX_71_12:0.626470190,(((Bacteria_Chloroflexi_RBG_16_Chloroflexi_68_14:0.323799485,(Bacteria_Chloroflexi_RBG_16_Chloroflexi_64_32:0.296066294,(Bacteria_Chloroflexi_Dehalococcoidia_uncultured_SMTZ_28_2:0.065225916,(Bacteria_Chloroflexi_Dehalococcoidia_uncultured_DG_22:0.037954928,Bacteria_Chloroflexi_Dehalococcoidia_uncultured_SMTZ_28_1:0.038968965)1.000:0.033685585)1.000:0.131072070)1.000:0.079151845)1.000:0.092026571,(Bacteria_Chloroflexi_RBG_13_Chloroflexi_54_9:0.267873489,((((Bacteria_Chloroflexi_RBG_13_Chloroflexi_53_26:0.229098109,Bacteria_Chloroflexi_RBG_13_Chloroflexi_54_8:0.183135418)1.000:0.159527603,((CG15_BIG_FIL_POST_REV_8_21_14_020_Chloroflexi_46_15:0.226472256,(CG_4_9_14_3_um_filter_150_Chloroflexi_45_9:0.203976274,Bacteria_Chloroflexi_RBG_13_Chloroflexi_51_36:0.191400759)0.998:0.056107552)1.000:0.093837787,(Bacteria_Chloroflexi_RBG_16_Chloroflexi_48_7:0.340684968,((Bacteria_Chloroflexi_RBG_13_Chloroflexi_48_17:0.060700814,Bacteria_Chloroflexi_RBG_19FT_COMBO_Chloroflexi_47_15:0.038656047)1.000:0.026695884,(Bacteria_Chloroflexi_RBG_19FT_COMBO_Chloroflexi_48_23:0.062009107,Bacteria_Chloroflexi_RBG_13_Chloroflexi_50_10:0.066202697)0.387:0.012310897)1.000:0.095361878)1.000:0.077120384)1.000:0.078649685)0.604:0.033865233,((Bacteria_Chloroflexi_Dehalococcoidetes_Dehalococcoidales_Dehalococcoidaceae_Dehalococcoides_mccartyi_CBDB1:0.281833699,Bacteria_Chloroflexi_Dehalococcoidetes_Dehalogenimonas_lykanthroporepellens_BL_DC_9:0.298739611)1.000:0.126224731,(((Bacteria_Chloroflexi_RBG_13_Chloroflexi_56_8b:0.013273077,Chloroflexi_bacterium_RBG_13_56_8b:0.008127714)1.000:0.215000600,(Bacteria_Chloroflexi_RBG_16_Chloroflexi_57_8:0.271963448,(Bacteria_Chloroflexi_RBG_13_Chloroflexi_46_14:0.176597570,Bacteria_Chloroflexi_RBG_16_Chloroflexi_51_9:0.183996931)0.995:0.052939575)0.982:0.039239244)0.882:0.019709947,((Bacteria_Chloroflexi_RBG_16_Chloroflexi_50_9:0.157375545,(Bacteria_Chloroflexi_RBG_16_Chloroflexi_60_22:0.112112101,(((Bacteria_Chloroflexi_RBG_13_Chloroflexi_52_12:0.071502716,(Bacteria_Chloroflexi_RBG_16_Chloroflexi_50_11:0.055862767,(Bacteria_Chloroflexi_RBG_13_Chloroflexi_51_52:0.054945662,Bacteria_Chloroflexi_RBG_13_Chloroflexi_51_18:0.063765029)0.998:0.031671160)1.000:0.036997079)1.000:0.072805774,(Bacteria_Chloroflexi_RBG_16_Chloroflexi_56_11:0.114911144,Bacteria_Chloroflexi_RBG_13_Chloroflexi_57_8:0.156011953)0.172:0.025239717)0.968:0.025465469,Bacteria_Chloroflexi_RBG_16_Chloroflexi_58_8:0.107136838)0.565:0.024193849)1.000:0.059999395)1.000:0.095160837,Bacteria_Chloroflexi_RBG_13_Chloroflexi_46_9:0.322628301)0.404:0.030601658)0.630:0.027756645)1.000:0.056882994)0.981:0.041995717,(Bacteria_Chloroflexi_RBG_13_Chloroflexi_52_14:0.236836855,CG07_land_8_20_14_0_80_Chloroflexi_51_10:0.298971652)0.997:0.075718045)0.938:0.038227002)1.000:0.059492589)1.000:0.111960843,((((Bacteria_Chloroflexi_Thermoflexia_Thermoflexales_Thermoflexaceae_Bacterium_sp._JAD2_Draft_Genome:0.326650428,((Bacteria_Chloroflexi_RBG_16_Chloroflexi_63_12:0.222941235,(Bacteria_Chloroflexi_RBG_13_Chloroflexi_60_9:0.198616885,Bacteria_Chloroflexi_RBG_16_Chloroflexi_64_43:0.156806137)1.000:0.133336694)0.920:0.051096821,(((Bacteria_Chloroflexi_RBG_13_Chloroflexi_68_17:0.129230319,Bacteria_Chloroflexi_RBG_13_Chloroflexi_66_10:0.157357826)0.989:0.041986841,(Bacteria_Chloroflexi_Anaerolineae_uncultured_SMTZ_63:0.150460792,Bacteria_Chloroflexi_RBG_16_Chloroflexi_48_8:0.171491053)1.000:0.083074589)1.000:0.085638985,(((Bacteria_Chloroflexi_RBG_19FT_COMBO_Chloroflexi_56_12:0.137249465,(Bacteria_Chloroflexi_RBG_19FT_COMBO_Chloroflexi_47_9:0.041153117,(Bacteria_Chloroflexi_RBG_19FT_COMBO_Chloroflexi_49_13:0.038010840,((Bacteria_Chloroflexi_RBG_16_Chloroflexi_54_11:0.046978895,(Bacteria_Chloroflexi_RBG_16_Chloroflexi_47_49:0.002372449,Chloroflexi_bacterium_RBG_19FT_COMBO_50_10:0.013130576)0.999:0.032030158)0.335:0.009031289,Bacteria_Chloroflexi_RBG_13_Chloroflexi_50_21:0.061090701)0.085:0.009529483)0.969:0.015219811)1.000:0.111852378)1.000:0.083177285,(Bacteria_Chloroflexi_RBG_19FT_COMBO_Chloroflexi_55_16:0.185885582,(Bacteria_Chloroflexi_RBG_16_Chloroflexi_52_11:0.162997809,(Bacteria_Chloroflexi_RBG_16_Chloroflexi_54_18:0.159270313,Bacteria_Chloroflexi_RBG_16_Chloroflexi_57_11:0.120526816)0.999:0.047001360)0.476:0.021124416)0.200:0.017876980)1.000:0.042270882,((Bacteria_Chloroflexi_GWB2_Chloroflexi_54_36:0.186013963,Bacteria_Chloroflexi_Anaerolineae_Anaerolineales_Anaerolineaceae_Anaerolinea_thermophila_UNI_1:0.130849252)1.000:0.068929427,((CG2_30_FULL_Anaerolineae_57_67:0.155553814,((Bacteria_Chloroflexi_RIFOXYC12_FULL_Chloroflexi_59_14:0.004458736,CG1_02_FULL_Anaerolineae_58_13:0.005833682)1.000:0.124873893,Bacteria_Chloroflexi_RBG_16_Chloroflexi_51_16:0.233010834)0.989:0.042374212)0.974:0.037444570,(Bacteria_Chloroflexi_GWC2_Chloroflexi_49_37:0.157631063,CG2_30_FULL_Anaerolineae_58_95:0.105058525)1.000:0.046317506)1.000:0.062855112)0.989:0.037061526)1.000:0.092024079)0.921:0.035441626)1.000:0.162464136)0.989:0.053192061,(Bacteria_Chloroflexi_Caldilineae_Caldilineales_Caldilineaceae_Caldilinea_aerophila_STL_6_O1_DSM_14535:0.326116048,CG2_30_FULL_Chloroflexi_64_16:0.299136355)0.993:0.075219543)0.918:0.042673290,(Bacteria_Chloroflexi_Anaerolineae_uncultured_SMTZ_84:0.324436263,(Bacteria_Chloroflexi_RBG_16_Chloroflexi_56_8:0.358391260,Bacteria_Chloroflexi_RBG_16_Chloroflexi_57_9:0.227040488)0.986:0.067856958)0.979:0.054568389)1.000:0.093251788,((Bacteria_Chloroflexi_Ktedonobacteria_Ktedonobacterales_Ktedonobacteraceae_Ktedonobacter_racemifer_DSM_44963_Krac_Contig206:0.216474037,Bacteria_Chloroflexi_Ktedonobacteria_Thermogemmatisporales_Thermogemmatisporaceae_Thermogemmatispora_sp._PM5:0.147285423)1.000:0.291579203,(((Bacteria_Chloroflexi_Chloroflexi_Chloroflexales_Chloroflexaceae_Roseiflexus_castenholzii_DSM_13941:0.183874799,(Bacteria_Chloroflexi_unclassified_Chloroflexi_Candidatus_Chlorothrix_halophila:0.240894400,(Bacteria_Chloroflexi_Chloroflexi_Chloroflexales_Chloroflexaceae_Chloroflexus_aurantiacus_J_10_fl:0.094194419,Bacteria_Chloroflexi_Chloroflexi_Chloroflexales_Oscillochloridaceae_Oscillochloris_trichoides_DG6_OSCTcontig_003:0.122264608)1.000:0.066873003)0.948:0.033952110)1.000:0.055450673,(Bacteria_Chloroflexi_Chloroflexi_Herpetosiphonales_Herpetosiphonaceae_Herpetosiphon_aurantiacus_DSM_785:0.264878335,Bacteria_bacterium_JKG1:0.193083933)0.861:0.050382989)1.000:0.132641389,(Bacteria_unclassified_Bacteria_Thermobaculum_terrenum_ATCC_BAA_798_1:0.329368919,(Bacteria_Chloroflexi_Thermomicrobia_Thermomicrobiales_Thermomicrobiaceae_Thermomicrobium_roseum_DSM_5159:0.229077004,(Bacteria_Chloroflexi_Thermomicrobia_Sphaerobacteridae_Sphaerobacterales_Sphaerobacterineae_Sphaerobacteraceae_Nitrolancetus_hollandicus_Lb:0.157143113,Bacteria_Chloroflexi_Thermomicrobia_Sphaerobacteridae_Sphaerobacterales_Sphaerobacterineae_Sphaerobacteraceae_Sphaerobacter_thermophilus_DSM_20745_1:0.089979203)1.000:0.086327071)1.000:0.139127733)0.530:0.042945091)0.991:0.050510528)0.818:0.046748749)0.685:0.041316769)0.779:0.037677068)1.000:0.084483672,(((Bacteria_Armatimonadetes_RBG_19FT_COMBO_Armatimonadetes_69_19:0.177693892,Bacteria_Armatimonadetes_13_1_40CM_Armatimonadetes_64_14:0.216132234)1.000:0.089228701,(Bacteria_Armatimonadetes_RBG_16_Armatimonadetes_67_12:0.271357641,Bacteria_CP_Armatimonadetes_CSP1_3:0.194871008)0.348:0.033967143)1.000:0.265290150,((Bacteria_Armatimonadetes_Fimbriimonas_ginsengisoli_Gsoil_348:0.536369932,(Bacteria_Armatimonadetes_Armatimonadetes_bacterium_JGI_0000077_K19_TAbiofilm_001_240:0.290138648,Bacteria_Armatimonadetes_Chthonomonadetes_Chthonomonadales_Chthonomonadaceae_Chthonomonas_calidirosea_T49_EMBL_Bank_version_circular_IHQD:0.220346820)1.000:0.144311461)1.000:0.114999467,(Bacteria_KD3_62_uncultured_DG_56:0.460955045,(CG06_land_8_20_14_3_00_150_Armatimonadetes_66_21:0.367616487,CG_4_8_14_3_um_filter_Armatimonadetes_58_9:0.348478415)1.000:0.154725462)0.969:0.081844101)0.960:0.057960976)0.099:0.030917393)0.999:0.048756056,((((Actinobacteria_bacterium_RBG_19FT_COMBO_36_27:0.106243724,(CG08_land_8_20_14_0_20_Actinobacteria_35_9:0.068760369,Actinobacteria_bacterium_RBG_13_35_12:0.055258572)0.572:0.041986720)1.000:0.483782132,CG_4_10_14_0_8_um_filter_cor_Actinobacteria_50_43:0.300815370)0.680:0.052409328,(Bacteria_CP_novel_BJP_IG2158_Novel_57_21:0.386649928,Actinobacteria_bacterium_RBG_13_55_18:0.327755893)1.000:0.093365360)0.815:0.025406071,(((Actinobacteria_bacterium_RBG_19FT_COMBO_70_19:0.375276808,(((Actinobacteria_bacterium_RBG_16_70_17:0.169043428,(Actinobacteria_bacterium_RBG_16_67_15:0.145488638,(Actinobacteria_bacterium_RBG_16_67_10:0.071067556,Actinobacteria_bacterium_RBG_16_68_21:0.060205261)1.000:0.071195418)1.000:0.062292018)1.000:0.234002212,((Bacteria_Actinobacteria_Actinobacteria_Acidimicrobidae_Acidimicrobiales_Acidimicrobineae_Acidimicrobiaceae_Acidimicrobium_ferrooxidans_DSM_10331:0.189315787,Bacteria_Actinobacteria_Actinobacteria_Acidimicrobidae_Acidimicrobiales_Acidimicrobineae_Acidimicrobiaceae_Ferrimicrobium_acidiphilum_DSM_19497:0.213899420)1.000:0.217825632,(Bacteria_Actinobacteria_Actinobacteria_unclassified_Actinobacteria_Candidatus_Microthrix_parvicella_Bio17_1:0.245809758,Bacteria_Actinobacteria_Actinobacteria_Acidimicrobidae_Acidimicrobiales_Acidimicrobineae_Acidimicrobiaceae_Ilumatobacter_coccineum_YM16_304:0.304146847)1.000:0.093617769)1.000:0.089397338)0.997:0.065202773,(Bacteria_Actinobacteria_Actinobacteria_Nitriliruptoridae_Nitriliruptorales_Nitriliruptoraceae_Nitriliruptor_alkaliphilus_DSM_45188:0.370701899,((((Bacteria_Actinobacteria_Actinobacteria_Actinobacteridae_Actinomycetales_Micrococcineae_Brevibacteriaceae_Brevibacterium_linens_BL2:0.194233430,(((Bacteria_Actinobacteria_marine_actinobacterium_IMCC13023:0.175192027,Bacteria_Actinobacteria_Actinobacteria_Micrococcales_Microbacteriaceae_Candidatus_Rhodoluna_lacicola_MWH_Ta8_Sequence_finished_Aug._2010:0.112450344)1.000:0.068030835,((Bacteria_Actinobacteria_Actinobacteria_Micrococcales_Microbacteriaceae_Zimmermannella_faecalis_ATCC_13722:0.059443611,Bacteria_Actinobacteria_Actinobacteria_Actinobacteridae_Actinomycetales_Micrococcineae_Microbacteriaceae_Gulosibacter_molinativorax_DSM_13485:0.071963620)1.000:0.120195032,(((Bacteria_Actinobacteria_Actinobacteria_Actinobacteridae_Actinomycetales_Micrococcineae_Microbacteriaceae_Rathayibacter_toxicus_DSM_7488:0.103743818,(((Bacteria_Actinobacteria_Actinobacteria_Actinobacteridae_Actinomycetales_Micrococcineae_Microbacteriaceae_Humibacter_albus_DSM_18994:0.051910301,Bacteria_Actinobacteria_Actinobacteria_Actinobacteridae_Actinomycetales_Micrococcineae_Microbacteriaceae_Curtobacterium_ginsengisoli_DSM_22003:0.071256113)0.978:0.025753885,((Bacteria_Actinobacteria_Actinobacteria_Actinobacteridae_Actinomycetales_Micrococcineae_Microbacteriaceae_Cryocola_sp._340MFSha3.1:0.019604050,Bacteria_Actinobacteria_Actinobacteria_Actinobacteridae_Actinomycetales_Micrococcineae_Microbacteriaceae_Leifsonia_xyli_xyli_CTCB07:0.038336459)1.000:0.033895380,(Bacteria_Actinobacteria_Actinobacteria_Actinobacteridae_Actinomycetales_Micrococcineae_Microbacteriaceae_Agromyces_subbeticus_DSM_16689:0.073600378,(((Bacteria_Actinobacteria_Actinobacteria_Actinobacteridae_Actinomycetales_Micrococcineae_Microbacteriaceae_Salinibacterium_amurskyense_PAMC_21357:0.126075097,Bacteria_Actinobacteria_Actinobacteria_Actinobacteridae_Actinomycetales_Micrococcineae_Microbacteriaceae_Clavibacter_michiganensis_subsp._michiganensis_NCPPB_382:0.084566553)0.973:0.023969178,(Bacteria_Actinobacteria_Actinobacteria_Actinobacteridae_Actinomycetales_Micrococcineae_Microbacteriaceae_Cryobacterium_sp._MLB_32:0.061243194,Bacteria_Actinobacteria_Actinobacteria_Actinobacteridae_Actinomycetales_Micrococcineae_Microbacteriaceae_Glaciibacter_superstes_DSM_21135:0.036146315)0.998:0.026969898)0.608:0.014812603,Bacteria_Actinobacteria_Actinobacteria_Actinobacteridae_Actinomycetales_Micrococcineae_Microbacteriaceae_Herbiconiux_sp._YR403:0.061375411)0.713:0.021681718)0.344:0.013408817)0.806:0.013337257)0.992:0.019314945,Bacteria_Actinobacteria_Actinobacteria_Actinobacteridae_Actinomycetales_Micrococcineae_Microbacteriaceae_Microbacterium_paraoxydans_DH1b:0.104273481)0.956:0.014789992)0.378:0.013149378,(Bacteria_Actinobacteria_Actinobacteria_Actinobacteridae_Actinomycetales_Micrococcineae_Microbacteriaceae_Curtobacterium_flaccumfaciens_UCD_AKU:0.028438402,Bacteria_Actinobacteria_Actinobacteria_Actinobacteridae_Actinomycetales_Micrococcineae_Microbacteriaceae_Curtobacterium_sp._9128:0.012365880)1.000:0.088058577)0.993:0.026495691,(Bacteria_Actinobacteria_Actinobacteria_Actinobacteridae_Actinomycetales_Micrococcineae_Microbacteriaceae_Agrococcus_lahaulensis_DSM_17612:0.118828380,Bacteria_Actinobacteria_Actinobacteria_Actinobacteridae_Actinomycetales_Micrococcineae_Microbacteriaceae_Leucobacter_chromiiresistens_JG_31:0.127872363)0.929:0.027633447)0.485:0.018954818)1.000:0.049792709)1.000:0.064599120,(((Bacteria_Actinobacteria_Actinobacteria_Micrococcales_Micrococcaceae_Rothia_dentocariosa_ATCC_17931:0.118066641,Bacteria_Actinobacteria_Actinobacteria_Actinobacteridae_Actinomycetales_Micrococcineae_Micrococcaceae_Kocuria_rhizophila_DC2201:0.106639276)1.000:0.038513540,(Bacteria_Actinobacteria_Actinobacteria_Actinobacteridae_Actinomycetales_Micrococcineae_Micrococcaceae_Arthrobacter_phenanthrenivorans_Sphe3:0.066880660,(Bacteria_Actinobacteria_Actinobacteria_Actinobacteridae_Actinomycetales_Micrococcineae_Micrococcaceae_Acaricomes_phytoseiuli_DSM_14247:0.066681493,Bacteria_Actinobacteria_Actinobacteria_Actinobacteridae_Actinomycetales_Micrococcineae_Micrococcaceae_Renibacterium_salmoninarum_ATCC_33209:0.073568029)0.808:0.025084822)1.000:0.058306744)0.193:0.015943239,(Bacteria_Actinobacteria_Actinobacteria_Actinobacteridae_Actinomycetales_Micrococcineae_Micrococcaceae_Nesterenkonia_alba_DSM_19423:0.150483576,((Bacteria_Actinobacteria_Actinobacteria_Actinobacteridae_Actinomycetales_Micrococcineae_Micrococcaceae_Micrococcus_luteus_NCTC_2665:0.061811207,Bacteria_Actinobacteria_Actinobacteria_Actinobacteridae_Actinomycetales_Micrococcineae_Micrococcaceae_Citricoccus_sp._CH26A:0.052000656)0.985:0.025717575,Bacteria_Actinobacteria_Actinobacteria_Actinobacteridae_Actinomycetales_Micrococcineae_Yaniellaceae_Yaniella_halotolerans_DSM_15476:0.197346445)0.972:0.034734319)0.999:0.040269793)1.000:0.047712617)0.972:0.022896740)0.998:0.032014830,(((((((Bacteria_Actinobacteria_Actinobacteria_Actinobacteridae_Actinomycetales_Micrococcineae_Dermatophilaceae_Mobilicoccus_pelagius_NBRC_104925:0.089580726,Bacteria_Actinobacteria_Actinobacteria_Actinobacteridae_Actinomycetales_Micrococcineae_Dermatophilaceae_Kineosphaera_limosa_NBRC_100340:0.070118606)0.726:0.018392888,Bacteria_Actinobacteria_Actinobacteria_Actinobacteridae_Actinomycetales_Micrococcineae_Dermatophilaceae_Dermatophilus_congolensis_DSM_44180:0.136301764)0.572:0.015501619,Bacteria_Actinobacteria_Actinobacteria_Actinobacteridae_Actinomycetales_Micrococcineae_Dermatophilaceae_Austwickia_chelonae_NBRC_105200:0.086282946)0.999:0.030040553,(Bacteria_Actinobacteria_Actinobacteria_Actinobacteridae_Actinomycetales_Micrococcineae_Intrasporangiaceae_Arsenicicoccus_bolidensis_DSM_15745:0.104779251,((Bacteria_Actinobacteria_Actinobacteria_Actinobacteridae_Actinomycetales_Micrococcineae_Intrasporangiaceae_Intrasporangium_calvum_DSM_43043:0.035046126,Bacteria_Actinobacteria_Actinobacteria_Actinobacteridae_Actinomycetales_Micrococcineae_Intrasporangiaceae_Terracoccus_sp._273MFTsu3.1:0.035339554)1.000:0.064771038,(Bacteria_Actinobacteria_Actinobacteria_Actinobacteridae_Actinomycetales_Micrococcineae_Intrasporangiaceae_Janibacter_sp._HTCC2649:0.067575445,Bacteria_Actinobacteria_Actinobacteria_Actinobacteridae_Actinomycetales_Micrococcineae_Intrasporangiaceae_Tetrasphaera_elongata_DSM_14184:0.073910001)1.000:0.043049243)0.237:0.018549241)0.831:0.017242248)0.546:0.017562225,((Bacteria_Actinobacteria_Actinobacteria_Actinobacteridae_Actinomycetales_Micrococcineae_Intrasporangiaceae_Ornithinimicrobium_pekingense_DSM_21552:0.043309277,Bacteria_Actinobacteria_Actinobacteria_Actinobacteridae_Actinomycetales_Micrococcineae_Intrasporangiaceae_Serinicoccus_marinus_MCCC_1A05965:0.063215689)1.000:0.084576478,((Bacteria_Actinobacteria_Actinobacteria_Actinobacteridae_Actinomycetales_Micrococcineae_Dermacoccaceae_Demetria_terragena_DSM_11295:0.099951208,Bacteria_Actinobacteria_Actinobacteria_Actinobacteridae_Actinomycetales_Micrococcineae_Dermacoccaceae_Dermacoccus_nishinomiyaensis_M25:0.072637580)0.104:0.018594690,Bacteria_Actinobacteria_Actinobacteria_Actinobacteridae_Actinomycetales_Micrococcineae_Dermacoccaceae_Kytococcus_sedentarius_DSM_20547:0.150539422)0.054:0.014322977)0.872:0.023638411)1.000:0.050069707,(Bacteria_Actinobacteria_Actinobacteria_Actinobacteridae_Actinomycetales_Kineosporiineae_Kineosporiaceae_Kineococcus_radiotolerans_SRS30216:0.164836267,(((Bacteria_Actinobacteria_Actinobacteria_Actinobacteridae_Actinomycetales_Frankineae_Sporichthyaceae_Sporichthya_polymorpha_DSM_43042:0.162209109,(((Bacteria_Actinobacteria_Actinobacteria_Actinobacteridae_Actinomycetales_Streptomycineae_Streptomycetaceae_Streptomycetaceae_bacterium_MP113_05:0.073627360,Bacteria_Actinobacteria_Actinobacteria_Actinobacteridae_Actinomycetales_Streptomycineae_Streptomycetaceae_Streptomyces_coelicolor_A32:0.043662296)1.000:0.043741918,(Bacteria_Actinobacteria_Actinobacteria_Actinobacteridae_Actinomycetales_Streptomycineae_Streptomycetaceae_Kitasatospora_setae_KM_6054_NBRC_14216:0.078822545,Bacteria_Actinobacteria_Actinobacteria_Actinobacteridae_Actinomycetales_Streptomycineae_Streptomycetaceae_Streptacidiphilus_oryzae_TH49:0.048333639)0.994:0.029447371)1.000:0.066386487,(Bacteria_Actinobacteria_Actinobacteria_Actinobacteridae_Actinomycetales_Catenulisporineae_Actinospicaceae_Actinospica_robiniae_DSM_44927:0.087502683,Bacteria_Actinobacteria_Actinobacteria_Actinobacteridae_Actinomycetales_Catenulisporineae_Catenulisporaceae_Catenulispora_acidiphila_DSM_44928:0.119436738)1.000:0.065035597)0.994:0.038091642)0.608:0.022404995,((Bacteria_Actinobacteria_Actinobacteria_Actinobacteridae_Actinomycetales_Frankineae_Acidothermaceae_Acidothermus_cellulolyticus_11B:0.204134630,((Bacteria_Actinobacteria_Actinobacteria_Actinobacteridae_Actinomycetales_Streptosporangineae_Thermomonosporaceae_Actinomadura_madurae_LIID_AJ290:0.098523611,Bacteria_Actinobacteria_Actinobacteria_Actinobacteridae_Actinomycetales_Streptosporangineae_Thermomonosporaceae_Thermomonospora_curvata_DSM_43183:0.091649908)1.000:0.057444844,((Bacteria_Actinobacteria_Actinobacteria_Actinobacteridae_Actinomycetales_Pseudonocardineae_Pseudonocardiaceae_Thermobispora_bispora_DSM_43833:0.072110569,(Bacteria_Actinobacteria_Actinobacteria_Actinobacteridae_Actinomycetales_Streptosporangineae_Streptosporangiaceae_Nonomuraea_coxensis_DSM_45129:0.050389200,(Bacteria_Actinobacteria_Actinobacteria_Actinobacteridae_Actinomycetales_Streptosporangineae_Streptosporangiaceae_Streptosporangium_roseum_DSM_43021:0.060874076,Bacteria_Actinobacteria_Actinobacteria_Actinobacteridae_Actinomycetales_Streptosporangineae_Streptosporangiaceae_Microbispora_sp._ATCC_PTA_5024:0.037462023)0.996:0.026208740)0.999:0.036604596)1.000:0.078521590,(Bacteria_Actinobacteria_Actinobacteria_Actinobacteridae_Actinomycetales_Streptosporangineae_Nocardiopsaceae_Thermobifida_fusca_YX:0.091047887,(Bacteria_Actinobacteria_Actinobacteria_Actinobacteridae_Actinomycetales_Streptosporangineae_Nocardiopsaceae_Nocardiopsis_alba_ATCC_BAA_2165:0.079046159,Bacteria_Actinobacteria_Actinobacteria_Actinobacteridae_Actinomycetales_Streptosporangineae_Nocardiopsaceae_Marinactinospora_thermotolerans_DSM_45154:0.042856221)0.243:0.016538263)1.000:0.089649057)0.517:0.024236021)1.000:0.052901897)0.890:0.028350200,(((((Bacteria_Actinobacteria_Actinobacteria_Actinobacteridae_Actinomycetales_Glycomycineae_Glycomycetaceae_Stackebrandtia_nassauensis_DSM_44728:0.115504783,(Bacteria_Actinobacteria_Actinobacteria_Actinobacteridae_Actinomycetales_Glycomycineae_Glycomycetaceae_Haloglycomyces_albus_DSM_45210:0.129101981,Bacteria_Actinobacteria_Actinobacteria_Actinobacteridae_Actinomycetales_Glycomycineae_Glycomycetaceae_Glycomyces_arizonensis_DSM_44726:0.063073788)1.000:0.143435292)1.000:0.079132789,(Bacteria_Actinobacteria_Actinobacteria_Actinobacteridae_Actinomycetales_Micromonosporineae_Micromonosporaceae_Longispora_albida_DSM_44784:0.095930456,(Bacteria_Actinobacteria_Actinobacteria_Actinobacteridae_Actinomycetales_Micromonosporineae_Micromonosporaceae_Micromonosporaceae_bacterium_URHE0070:0.101143428,((Bacteria_Actinobacteria_Actinobacteria_Actinobacteridae_Actinomycetales_Micromonosporineae_Micromonosporaceae_Actinoplanes_missouriensis_NBRC_102363:0.072571868,(Bacteria_Actinobacteria_Actinobacteria_Actinobacteridae_Actinomycetales_Micromonosporineae_Micromonosporaceae_Micromonospora_sp._L5:0.016024139,(Bacteria_Actinobacteria_Actinobacteria_Actinobacteridae_Actinomycetales_Micromonosporineae_Micromonosporaceae_Salinispora_arenicola_CNS_205:0.035321835,Bacteria_Actinobacteria_Actinobacteria_Actinobacteridae_Actinomycetales_Micromonosporineae_Micromonosporaceae_Verrucosispora_maris_AB_18_032:0.020489037)0.968:0.011162469)1.000:0.029812392)1.000:0.025549265,(Bacteria_Actinobacteria_Actinobacteria_Actinobacteridae_Actinomycetales_Micromonosporineae_Micromonosporaceae_Catelliglobosispora_koreensis_DSM_44566:0.074764905,Bacteria_Actinobacteria_Actinobacteria_Actinobacteridae_Actinomycetales_Micromonosporineae_Micromonosporaceae_Hamadaea_tsunoensis_DSM_44101:0.074018927)1.000:0.030724561)0.769:0.022014544)0.883:0.022971840)1.000:0.057986679)1.000:0.055287998,Bacteria_Actinobacteria_Actinobacteria_Actinobacteridae_Actinomycetales_Frankineae_Cryptosporangiaceae_Cryptosporangium_arvum_YU_629_21_DSM_44712:0.151605406)0.983:0.028737497,((Bacteria_Actinobacteria_Actinobacteria_Actinobacteridae_Actinomycetales_Frankineae_Nakamurellaceae_Nakamurella_multipartita_DSM_44233:0.181682876,((Bacteria_Actinobacteria_Actinobacteria_Actinobacteridae_Actinomycetales_Pseudonocardineae_Pseudonocardiaceae_Actinomycetospora_chiangmaiensis_DSM_45062:0.202155452,(((((Bacteria_Actinobacteria_Actinobacteria_Actinobacteridae_Actinomycetales_Corynebacterineae_Tsukamurellaceae_Tsukamurella_paurometabola_DSM_20162:0.103439986,(Bacteria_Actinobacteria_Actinobacteria_Corynebacteriales_Gordoniaceae_Gordonia_sp._KTR9:0.019968208,Bacteria_Actinobacteria_Actinobacteria_Corynebacteriales_Gordoniaceae_Gordonia_bronchialis_DSM_43247:0.025624704)1.000:0.073664951)0.928:0.020075057,((Bacteria_Actinobacteria_Actinobacteria_Actinobacteridae_Actinomycetales_Corynebacterineae_Nocardiaceae_Rhodococcus_sp._BCP1:0.056408008,(Bacteria_Actinobacteria_Actinobacteria_Actinobacteridae_Actinomycetales_Corynebacterineae_Nocardiaceae_Smaragdicoccus_niigatensis_DSM_44881:0.113661176,Bacteria_Actinobacteria_Actinobacteria_Actinobacteridae_Actinomycetales_Corynebacterineae_Nocardiaceae_Nocardia_brasiliensis_ATCC_700358:0.063656640)0.989:0.028432451)0.993:0.029253264,Bacteria_Actinobacteria_Actinobacteria_Actinobacteridae_Actinomycetales_Corynebacterineae_Mycobacteriaceae_Mycobacterium_abscessus_bolletii_50594:0.131444621)0.930:0.021346981)0.904:0.020331439,(Bacteria_Actinobacteria_Actinobacteria_Actinobacteridae_Actinomycetales_Corynebacterineae_Dietziaceae_Dietzia_cinnamea_P4_contig00104:0.126897620,(Bacteria_Actinobacteria_Actinobacteria_Actinobacteridae_Bifidobacteriales_unclassified_Bifidobacteriales_Turicella_otitidis_ATCC_51513:0.173639540,Bacteria_Actinobacteria_Actinobacteria_Actinobacteridae_Actinomycetales_Corynebacterineae_Corynebacteriaceae_Corynebacterium_argentoratense_DSM_44202:0.084026589)1.000:0.114350472)1.000:0.052161055)1.000:0.033254572,Bacteria_Actinobacteria_Actinobacteria_Actinobacteridae_Actinomycetales_Corynebacterineae_Mycobacteriaceae_Amycolicicoccus_subflavus_DQS3_9A1:0.112419659)0.955:0.035685419,Bacteria_Actinobacteria_Actinobacteria_Actinobacteridae_Actinomycetales_Corynebacterineae_Segniliparaceae_Segniliparus_rotundus_DSM_44985:0.208675875)1.000:0.046063127)0.570:0.020405738,(Bacteria_Actinobacteria_Actinobacteria_Actinobacteridae_Actinomycetales_Pseudonocardineae_Pseudonocardiaceae_Pseudonocardia_dioxanivorans_CB1190:0.157231880,((Bacteria_Actinobacteria_Actinobacteria_Actinobacteridae_Actinomycetales_Pseudonocardineae_Pseudonocardiaceae_Actinoalloteichus_cyanogriseus_DSM_43889:0.111017881,((Bacteria_Actinobacteria_Actinobacteria_Actinobacteridae_Actinomycetales_Pseudonocardineae_Pseudonocardiaceae_Saccharothrix_espanaensis_DSM_44229:0.037121822,Bacteria_Actinobacteria_Actinobacteria_Actinobacteridae_Actinomycetales_Pseudonocardineae_Pseudonocardiaceae_Actinosynnema_mirum_DSM_43827:0.027355916)1.000:0.054917135,(Bacteria_Actinobacteria_Actinobacteria_Actinobacteridae_Actinomycetales_Pseudonocardineae_Pseudonocardiaceae_Actinokineospora_inagensis_DSM_44258:0.083274192,Bacteria_Actinobacteria_Actinobacteria_Actinobacteridae_Actinomycetales_Pseudonocardineae_Pseudonocardiaceae_Kutzneria_albida_DSM_43870:0.067744862)0.130:0.014144773)0.983:0.020553011)0.729:0.015330138,((Bacteria_Actinobacteria_Actinobacteria_Actinobacteridae_Actinomycetales_Actinopolysporineae_Actinopolysporaceae_Actinopolyspora_mortivallis_HS_1_DSM_44261:0.129017159,Bacteria_Actinobacteria_Actinobacteria_Actinobacteridae_Actinomycetales_Pseudonocardineae_Pseudonocardiaceae_Saccharopolyspora_erythraea_NRRL_2338:0.053175317)1.000:0.077527752,(Bacteria_Actinobacteria_Actinobacteria_Actinobacteridae_Actinomycetales_Pseudonocardineae_Pseudonocardiaceae_Sciscionella_marina_DSM_45152:0.156427119,(Bacteria_Actinobacteria_Actinobacteria_Actinobacteridae_Actinomycetales_Pseudonocardineae_Pseudonocardiaceae_Amycolatopsis_mediterranei_RB:0.068447963,(Bacteria_Actinobacteria_Actinobacteria_Actinobacteridae_Actinomycetales_Pseudonocardineae_Pseudonocardiaceae_Thermocrispum_agreste_DSM_44070:0.139438137,(Bacteria_Actinobacteria_Actinobacteria_Actinobacteridae_Actinomycetales_Pseudonocardineae_Pseudonocardiaceae_Prauserella_rugosa_DSM_43194:0.078645586,Bacteria_Actinobacteria_Actinobacteria_Actinobacteridae_Actinomycetales_Pseudonocardineae_Pseudonocardiaceae_Saccharomonospora_viridis_DSM_43017:0.066644787)0.456:0.017316619)0.699:0.016507371)1.000:0.041755720)0.992:0.021983998)0.989:0.019121455)0.999:0.030069469)0.865:0.021655909)0.994:0.031283749)0.981:0.034671137,Bacteria_Actinobacteria_Actinobacteria_Actinobacteridae_Actinomycetales_Frankineae_Geodermatophilaceae_Geodermatophilus_obscurus_DSM_43160:0.169110108)0.955:0.027459099)0.448:0.015623583,Bacteria_Actinobacteria_Actinobacteria_Actinobacteridae_Actinomycetales_Frankineae_Frankiaceae_Frankia_alni_ACN14a:0.187528747)0.394:0.028455219)0.982:0.025913486)0.995:0.029994785,(Bacteria_Actinobacteria_Actinobacteria_Actinobacteridae_Actinomycetales_Pseudonocardineae_Pseudonocardiaceae_Jiangella_gansuensis_YIM_002_DSM_44835:0.166468946,(Bacteria_Actinobacteria_Actinobacteria_Actinobacteridae_Actinomycetales_Propionibacterineae_Nocardioidaceae_Actinopolymorpha_alba_DSM_45243:0.185100667,((Bacteria_Actinobacteria_Actinobacteria_Actinobacteridae_Actinomycetales_Propionibacterineae_Nocardioidaceae_Kribbella_flavida_DSM_17836:0.137612917,(Bacteria_Actinobacteria_Actinobacteria_Actinobacteridae_Actinomycetales_Propionibacterineae_Propionibacteriaceae_Microlunatus_phosphovorus_NM_1:0.093780045,(Bacteria_Actinobacteria_Actinobacteria_Actinobacteridae_Actinomycetales_Propionibacterineae_Nocardioidaceae_Propionicicella_superfundia_DSM_22317:0.145525069,(Bacteria_Actinobacteria_Actinobacteria_Actinobacteridae_Actinomycetales_Propionibacterineae_Propionibacteriaceae_Aestuariimicrobium_kwangyangense_DSM_21549:0.119053128,(Bacteria_Actinobacteria_Actinobacteria_Actinobacteridae_Actinomycetales_Propionibacterineae_Propionibacteriaceae_Propionimicrobium_lymphophilum_DSM_4903:0.183596035,(Bacteria_Actinobacteria_Actinobacteria_Actinobacteridae_Actinomycetales_Propionibacterineae_Propionibacteriaceae_Propionibacterium_acnes_KPA171202:0.004454076,CG1_02_FULL_Propionibacterium_60_36:0.000578848)1.000:0.132783838)0.959:0.042148816)1.000:0.045681051)1.000:0.047695440)1.000:0.102308415)0.358:0.021454258,(Bacteria_Actinobacteria_Actinobacteria_Actinobacteridae_Actinomycetales_Propionibacterineae_Nocardioidaceae_Aeromicrobium_marinum_DSM_15272:0.146570554,(Bacteria_Actinobacteria_Actinobacteria_Actinobacteridae_Actinomycetales_Propionibacterineae_Nocardioidaceae_Marmoricola_sp._URHB0036:0.082731785,(Bacteria_Actinobacteria_Actinobacteria_Actinobacteridae_Actinomycetales_Propionibacterineae_Nocardioidaceae_Nocardioidaceae_bacterium_Broad_1_cont1.61:0.110632571,Bacteria_Actinobacteria_Actinobacteria_Actinobacteridae_Actinomycetales_Propionibacterineae_Nocardioidaceae_Nocardioides_sp._JS614:0.051810331)0.968:0.030857175)1.000:0.059443506)1.000:0.048511614)0.966:0.033713932)0.977:0.043222696)0.957:0.028851657)1.000:0.053641174)0.986:0.032282076)0.997:0.028829477,((Bacteria_Actinobacteria_Actinobacteria_Actinobacteridae_Actinomycetales_Micrococcineae_Dermabacteraceae_Brachybacterium_faecium_DSM_4810:0.107692768,Bacteria_Actinobacteria_Actinobacteria_Actinobacteridae_Actinomycetales_Micrococcineae_Dermabacteraceae_Dermabacter_sp._HFH0086:0.119521459)1.000:0.122281462,((((Bacteria_Actinobacteria_Actinobacteria_Actinobacteridae_Actinomycetales_Micrococcineae_Promicromonosporaceae_Cellulosimicrobium_cellulans_J36_ICCI:0.045689308,((Bacteria_Actinobacteria_Actinobacteria_Actinobacteridae_Actinomycetales_Micrococcineae_Promicromonosporaceae_Xylanimonas_cellulosilytica_DSM_15894:0.055173677,(Bacteria_Actinobacteria_Actinobacteria_Actinobacteridae_Actinomycetales_Micrococcineae_Cellulomonadaceae_Paraoerskovia_marina_DSM_21750:0.074632465,Bacteria_Actinobacteria_Actinobacteria_Actinobacteridae_Actinomycetales_Micrococcineae_Promicromonosporaceae_Promicromonospora_kroppenstedtii_RS16_DSM_19349:0.051789027)0.582:0.015252160)0.993:0.018110199,Bacteria_Actinobacteria_Actinobacteria_Actinobacteridae_Actinomycetales_Micrococcineae_Promicromonosporaceae_Isoptericola_variabilis_225:0.047264689)0.955:0.015449907)0.968:0.011886662,(Bacteria_Actinobacteria_Actinobacteria_Actinobacteridae_Actinomycetales_Micrococcineae_Sanguibacteraceae_Sanguibacter_keddieii_DSM_10542:0.053511404,Bacteria_Actinobacteria_Actinobacteria_Actinobacteridae_Actinomycetales_Micrococcineae_Jonesiaceae_Jonesia_denitrificans_DSM_20603:0.111428493)0.999:0.030241026)0.917:0.013280737,(Bacteria_Actinobacteria_Actinobacteria_Actinobacteridae_Actinomycetales_Micrococcineae_Cellulomonadaceae_Cellulomonas_flavigena_DSM_20109:0.086083412,Bacteria_Actinobacteria_Actinobacteria_Actinobacteridae_Actinomycetales_Micrococcineae_Cellulomonadaceae_Actinotalea_ferrariae_CF5_4:0.073141064)0.933:0.017223270)0.999:0.035115145,(Bacteria_Actinobacteria_Actinobacteria_Actinobacteridae_Actinomycetales_Micrococcineae_Bogoriellaceae_Georgenia_sp._SUBG003:0.077377160,(Bacteria_Actinobacteria_Actinobacteria_Actinobacteridae_Actinomycetales_Micrococcineae_Beutenbergiaceae_Beutenbergia_cavernae_DSM_12333:0.101573661,Bacteria_Actinobacteria_Actinobacteria_Actinobacteridae_Actinomycetales_Micrococcineae_unclassified_Micrococcineae_Ruania_albidiflava_DSM_18029:0.108154789)0.969:0.025359335)0.984:0.025425459)1.000:0.055938389)0.520:0.017398914)0.130:0.021633583)1.000:0.049711909,(((Bacteria_Actinobacteria_Actinobacteria_Actinobacteridae_Actinomycetales_Actinomycineae_Actinomycetaceae_Actinomyces_naeslundii_Howell_279_ATCC_12104:0.001757914,Bacteria_Actinobacteria_Actinobacteria_Actinobacteridae_Actinomycetales_Actinomycineae_Actinomycetaceae_Actinomyces_sp._oral_taxon_170_str._F0386:0.009018798)1.000:0.151261858,(Bacteria_Actinobacteria_Actinobacteria_Actinobacteridae_Actinomycetales_Actinomycineae_Actinomycetaceae_Varibaculum_cambriense_DSM_15806:0.190538536,Bacteria_Actinobacteria_Actinobacteria_Actinobacteridae_Actinomycetales_Actinomycineae_Actinomycetaceae_MobiluncusFalcivibrio_group_Mobiluncus_curtisii_ATCC_43063:0.202609675)0.997:0.065784392)0.006:0.025759293,(Bacteria_Actinobacteria_Actinobacteria_Actinobacteridae_Actinomycetales_Actinomycineae_Actinomycetaceae_Actinobaculum_schaalii_CCUG_27420:0.154854207,(Bacteria_Actinobacteria_Actinobacteria_Actinobacteridae_Actinomycetales_Actinomycineae_Actinomycetaceae_Trueperella_pyogenes_TP6375:0.139746427,Bacteria_Actinobacteria_Actinobacteria_Actinobacteridae_Actinomycetales_Actinomycineae_Actinomycetaceae_Arcanobacterium_haemolyticum_DSM_20595:0.098405072)0.996:0.048833447)1.000:0.082512522)0.768:0.034554332)0.998:0.065090243,((Bacteria_Actinobacteria_Actinobacteria_Actinobacteridae_Bifidobacteriales_Bifidobacteriaceae_Bifidobacterium_animalis_animalis_ATCC_25527:0.066950411,Bacteria_Actinobacteria_Actinobacteria_Actinobacteridae_Bifidobacteriales_Bifidobacteriaceae_Gardnerella_vaginalis_409_05:0.078566284)0.995:0.037335942,((Bacteria_Actinobacteria_Actinobacteria_Actinobacteridae_Bifidobacteriales_Bifidobacteriaceae_Parascardovia_denticolens_DSM_10105_Contig1484:0.057924868,Bacteria_Actinobacteria_Actinobacteria_Actinobacteridae_Bifidobacteriales_Bifidobacteriaceae_Scardovia_inopinata_F0304_genomic_scaffold_supercont1.1:0.052963947)1.000:0.047841795,Bacteria_Actinobacteria_Actinobacteria_Actinobacteridae_Bifidobacteriales_Bifidobacteriaceae_Alloscardovia_omnicolens_DSM_21503:0.088924827)0.659:0.026711890)1.000:0.259378989)1.000:0.205962998)0.672:0.051029175)0.544:0.050246779)0.996:0.072368285,(((Bacteria_Actinobacteria_Actinobacteria_Coriobacteridae_Coriobacteriales_Coriobacterineae_Coriobacteriaceae_Slackia_heliotrinireducens_DSM_20476:0.092141086,Bacteria_Actinobacteria_Actinobacteria_Coriobacteridae_Coriobacteriales_Coriobacterineae_Coriobacteriaceae_Slackia_piriformis_YIT_12062:0.070077998)1.000:0.042282138,((Bacteria_Actinobacteria_Actinobacteria_Coriobacteridae_Coriobacteriales_Coriobacterineae_Coriobacteriaceae_Cryptobacterium_curtum_DSM_15641:0.097867777,Bacteria_Actinobacteria_Actinobacteria_Coriobacteridae_Coriobacteriales_Coriobacterineae_Coriobacteriaceae_Denitrobacterium_detoxificans_DSM_21843:0.061542692)1.000:0.065392259,((Bacteria_Actinobacteria_Actinobacteria_Coriobacteridae_Coriobacteriales_Coriobacterineae_Coriobacteriaceae_Adlercreutzia_equolifaciens_DSM_19450:0.012834054,(Bacteria_Actinobacteria_Actinobacteria_Coriobacteridae_Coriobacteriales_Coriobacterineae_Coriobacteriaceae_Enterorhabdus_caecimuris_B7:0.014818782,Bacteria_Actinobacteria_Actinobacteria_Coriobacteridae_Coriobacteriales_Coriobacterineae_Coriobacteriaceae_Enterorhabdus_mucosicola_DSM_19490:0.014478843)0.449:0.008568861)1.000:0.104092378,(Bacteria_Actinobacteria_Coriobacteriia_Coriobacteriales_Coriobacteriaceae_Senegalemassilia_anaerobia_JC110:0.096660423,(Bacteria_Actinobacteria_Actinobacteria_Coriobacteridae_Coriobacteriales_Coriobacterineae_Coriobacteriaceae_Gordonibacter_pamelaeae_7_10_1_b_draft_genome.:0.046545108,(Bacteria_Actinobacteria_Actinobacteria_Coriobacteridae_Coriobacteriales_Coriobacterineae_Coriobacteriaceae_Eggerthella_lenta_DSM_2243:0.049062779,Bacteria_Actinobacteria_Actinobacteria_Coriobacteridae_Coriobacteriales_Coriobacterineae_Coriobacteriaceae_Eggerthella_sp._YY7918:0.045414874)0.728:0.012966109)0.935:0.018354685)0.739:0.015923246)0.975:0.021136041)0.998:0.030523008)1.000:0.106139531,((Bacteria_Actinobacteria_Actinobacteria_Coriobacteridae_Coriobacteriales_Coriobacterineae_Coriobacteriaceae_Collinsella_intestinalis_DSM_13280:0.077253210,(Bacteria_Actinobacteria_Coriobacteriia_Coriobacteriales_Coriobacteriaceae_Enorma_massiliensis_phI:0.069071616,Bacteria_Actinobacteria_Actinobacteria_Coriobacteridae_Coriobacteriales_Coriobacterineae_Coriobacteriaceae_Coriobacterium_glomerans_PW2_DSM_20642:0.119320465)0.902:0.032139480)1.000:0.097835435,((Bacteria_Actinobacteria_Actinobacteria_Coriobacteridae_Coriobacteriales_Coriobacterineae_Coriobacteriaceae_Atopobium_parvulum_DSM_20469:0.057602411,Bacteria_Actinobacteria_Actinobacteria_Coriobacteridae_Coriobacteriales_Coriobacterineae_Coriobacteriaceae_Atopobium_rimae_ATCC_49626:0.048219303)1.000:0.075453089,(Bacteria_Actinobacteria_Actinobacteria_Coriobacteridae_Coriobacteriales_Coriobacterineae_Coriobacteriaceae_Olsenella_sp.OF0356:0.065328802,Bacteria_Actinobacteria_Actinobacteria_Coriobacteridae_Coriobacteriales_Coriobacterineae_Coriobacteriaceae_Olsenella_uli_DSM_7084:0.079473958)0.982:0.041032822)1.000:0.095129627)1.000:0.106144812)1.000:0.211109651)0.340:0.038645435,(Bacteria_Actinobacteria_Actinobacteria_Rubrobacteridae_Rubrobacterales_Rubrobacterineae_Rubrobacteraceae_Rubrobacter_xylanophilus_DSM_9941:0.426862131,((Actinobacteria_bacterium_RBG_13_63_9:0.070323062,Actinobacteria_bacterium_RBG_16_64_13:0.066326878)1.000:0.339049949,(Actinobacteria_bacterium_RBG_16_68_12:0.360895906,(Bacteria_Actinobacteria_Actinobacteria_Rubrobacteridae_Thermoleophilales_Thermoleophilaceae_Thermoleophilum_album_ATCC_35263:0.295764683,(Bacteria_Actinobacteria_Actinobacteria_Rubrobacteridae_Solirubrobacterales_Patulibacteraceae_Patulibacter_sp._I11:0.210889815,(Bacteria_Actinobacteria_Actinobacteria_Rubrobacteridae_Solirubrobacterales_Conexibacteraceae_Conexibacter_woesei_DSM_14684:0.160307388,Bacteria_Actinobacteria_Actinobacteria_Rubrobacteridae_Solirubrobacterales_Solirubrobacteraceae_Solirubrobacter_soli_DSM_22325:0.230496839)0.973:0.060139340)1.000:0.102486819)1.000:0.116560596)0.963:0.067624074)1.000:0.089087310)1.000:0.086024500)0.971:0.052428979)1.000:0.088765245)0.306:0.034225115)0.242:0.018229999,CG07_land_8_20_14_0_80_Armatimonadetes_40_9:0.514618249)0.681:0.023620918)0.994:0.046352282,((Bacteria_CP_OP9_candidate_division_OP9_bacterium_JGI_0000059_I14_TAbiofilm_001_167:0.296565546,(Bacteria_CP_JS1_candidate_division_JS1_bacterium_SCGC_5329:0.149866807,(CG17_big_fil_post_rev_8_21_14_2_50_Atribacteria_34_11:0.124245757,(Candidatus_Atribacteria_bacterium_RBG_19FT_COMBO_35_14:0.045378555,(Bacteria_CP_OP9_candidate_division_OP9_bacterium_SCGC_AAA255_G05_SAK_001_130:0.009652150,Bacteria_CP_OP9_candidate_division_OP9_bacterium_SCGC_AAA255_N14_SAK_001_136:0.010886024)1.000:0.033627352)1.000:0.062978774)0.986:0.044340374)1.000:0.152989101)1.000:0.208330102,(Bacteria_Atribacteria_OP9_Candidatus_Caldatribacterium_saccharofermentans_OP9_77CS:0.017394906,Bacteria_unclassified_Bacteria_Atribacteria_Candidatus_Caldatribacterium_californiense_OP9_cSCG:0.021988766)1.000:0.439078873)1.000:0.077464474)0.619:0.027423692,((((Bacteria_CP_BRC1_BJP_IG2102_BRC1_58_13:0.416800245,Bacteria_BRC1_uncultured_SMTZ_51:0.402132777)1.000:0.223907572,(CG1_02_FULL_Hydrogenedentes_42_14:0.618804720,(Bacteria_CP_NKB19_candidate_division_NKB19_bacterium_JGI_0000039_J10_Combined_Assembly_NKB19_1__NKB19:0.004721556,Bacteria_CP_NKB19_candidate_division_NKB19_bacterium_JGI_0000059_N10_TAbiofilm_001_172:0.012430052)1.000:0.544715024)0.992:0.105626000)0.967:0.041584870,((((((Bacteria_KSB1_uncultured_SMTZ_57:0.430357869,((CG1_02_FULL_SAR406_48_14:0.418878960,(Bacteria_Marine_group_A_SAR406_SAR406_cluster_bacterium_sp._SCGC_AAA003_E22_Tropical_gyre_001_268:0.454829257,(Bacteria_Marine_group_A_SAR406_SAR406_cluster_bacterium_JGI_0000113_D11:0.352265721,(Bacteria_Marine_group_A_SAR406_SAR406_cluster_bacterium_SCGC_AAA298_D23:0.116062701,(Bacteria_Marine_group_A_SAR406_SAR406_cluster_bacterium_JGI_0000113_G11:0.179035556,Bacteria_Marine_group_A_SAR406_SAR406_cluster_bacterium_SCGC_AAA076_M08:0.013121566)1.000:0.107491502)1.000:0.408287232)1.000:0.121615631)0.983:0.061010885)0.835:0.056054535,(Bacteria_Marine_group_A_SAR406_SAR406_cluster_bacterium_SCGC_AAA257_N23_Etoliko_001_146:0.211252013,((Bacteria_Marine_group_A_SAR406_SAR406_cluster_bacterium_JGI_0000039_D08_Combined_Assembly_SAR406_1__SAR406:0.084973926,(Bacteria_Marine_group_A_SAR406_SAR406_cluster_bacterium_JGI_0000039_D08_TAsludge_001_149:0.000000005,Bacteria_Marine_group_A_SAR406_SAR406_cluster_bacterium_JGI_0000059_L03_TAbiofilm_001_169:0.000916149)0.995:0.017679008)1.000:0.209243482,CG08_land_8_20_14_0_20_SAR406_45_22:0.215515655)0.976:0.066097104)1.000:0.168896901)1.000:0.098648358)0.327:0.026381698,(((Bacteria_Caldithrix_RBG_16_Caldithrix_48_16:0.362412593,(Bacteria_Caldithrix_RBG_13_Caldithrix_44_9:0.321443927,Bacteria_unclassified_Bacteria_Caldithrix_abyssi_LF13_DSM_13497:0.270565008)0.997:0.088371658)0.418:0.034075613,Bacteria_KSB1_uncultured_SMTZ_31:0.519374331)0.926:0.040001303,(((Bacteria_BacteroidetesChlorobi_group_Chlorobi_Chlorobia_Chlorobiales_Chlorobiaceae_Chloroherpeton_thalassium_ATCC_35110:0.197096003,(Bacteria_BacteroidetesChlorobi_group_Chlorobi_Chlorobia_Chlorobiales_Chlorobiaceae_Prosthecochloris_aestuarii_DSM_271:0.129112005,(Bacteria_BacteroidetesChlorobi_group_Chlorobi_Chlorobia_Chlorobiales_Chlorobiaceae_Chlorobaculum_parvum_NCIB_8327:0.127387164,(Bacteria_BacteroidetesChlorobi_group_Chlorobi_Chlorobia_Chlorobiales_Chlorobiaceae_ChlorobiumPelodictyon_group_Chlorobium_chlorochromatii_CaD3:0.125752290,Bacteria_BacteroidetesChlorobi_group_Chlorobi_Chlorobia_Chlorobiales_Chlorobiaceae_ChlorobiumPelodictyon_group_Pelodictyon_luteolum_DSM_273:0.119178021)0.999:0.049596308)0.964:0.032544101)1.000:0.178951906)1.000:0.259394265,(((Bacteria_BacteroidetesChlorobi_group_Bacteroidetes_Sphingobacteriia_Sphingobacteriales_Chitinophagaceae_Balneola_vulgaris_DSM_17893:0.120400072,Bacteria_BacteroidetesChlorobi_group_Bacteroidetes_Sphingobacteriia_Sphingobacteriales_Chitinophagaceae_Gracilimonas_tropica_DSM_19535:0.122260151)1.000:0.323536067,(CG12_big_fil_rev_8_21_14_0_65_Bacteroidetes_60_17:0.228946268,(Bacteria_BacteroidetesChlorobi_group_Bacteroidetes_Bacteroidetes_Order_II._Incertae_sedis_Rhodothermaceae_Salisaeta_longa_DSM_21114:0.304719669,Bacteria_BacteroidetesChlorobi_group_Bacteroidetes_Bacteroidetes_Order_II._Incertae_sedis_Rhodothermaceae_Rhodothermus_marinus_DSM_4252:0.218576999)0.332:0.045738510)1.000:0.136102580)0.417:0.051918167,(((Bacteria_BacteroidetesChlorobi_group_Bacteroidetes_Sphingobacteriia_Sphingobacteriales_Chitinophagaceae_Chitinophaga_pinensis_DSM_2588:0.131485114,(Bacteria_BacteroidetesChlorobi_group_Bacteroidetes_Sphingobacteriia_Sphingobacteriales_Chitinophagaceae_Segetibacter_koreensis_DSM_18137:0.110329622,((Bacteria_BacteroidetesChlorobi_group_Bacteroidetes_Sphingobacteriia_Sphingobacteriales_Chitinophagaceae_Niabella_soli_JS13_8_DSM_19437:0.115975425,Bacteria_BacteroidetesChlorobi_group_Bacteroidetes_Sphingobacteriia_Sphingobacteriales_Chitinophagaceae_Terrimonas_ferruginea_DSM_30193:0.074281697)1.000:0.076196033,(Bacteria_BacteroidetesChlorobi_group_Bacteroidetes_Sphingobacteriia_Sphingobacteriales_Chitinophagaceae_Niastella_koreensis_GR20_10_DSM_17620:0.127987807,Sphingobacteriia_bacterium_RIFOXYD2_FULL_35_12:0.114426165)0.650:0.031325126)0.896:0.024539159)0.999:0.063706896)1.000:0.221889841,((Bacteria_BacteroidetesChlorobi_group_Bacteroidetes_Sphingobacteriia_Sphingobacteriales_Saprospiraceae_Saprospira_grandis_Lewin:0.197506042,Bacteria_BacteroidetesChlorobi_group_Bacteroidetes_Sphingobacteriia_Sphingobacteriales_Saprospiraceae_Aureispira_sp._CCB_QB1:0.204541887)1.000:0.118525904,(Bacteria_BacteroidetesChlorobi_group_Bacteroidetes_Sphingobacteriia_Sphingobacteriales_Saprospiraceae_Lewinella_cohaerens_DSM_23179:0.199320297,Bacteria_BacteroidetesChlorobi_group_Bacteroidetes_Sphingobacteriia_Sphingobacteriales_Saprospiraceae_Haliscomenobacter_hydrossis_O_DSM_1100:0.229010528)0.977:0.069043482)1.000:0.105111472)0.970:0.051856649,(((Bacteria_BacteroidetesChlorobi_group_Bacteroidetes_Sphingobacteriia_Sphingobacteriales_Sphingobacteriaceae_Solitalea_canadensis_USAM_9D_DSM_3403:0.128440604,(Bacteria_BacteroidetesChlorobi_group_Bacteroidetes_Sphingobacteriia_Sphingobacteriales_Sphingobacteriaceae_Pedobacter_saltans_DSM_12145:0.107387297,((Bacteria_BacteroidetesChlorobi_group_Bacteroidetes_Sphingobacteriia_Sphingobacteriales_Sphingobacteriaceae_Olivibacter_sitiensis_DSM_17696:0.074816400,(Bacteria_BacteroidetesChlorobi_group_Bacteroidetes_Sphingobacteriia_Sphingobacteriales_Sphingobacteriaceae_Pseudosphingobacterium_domesticum_DSM_18733:0.030865585,Bacteria_BacteroidetesChlorobi_group_Bacteroidetes_Sphingobacteriia_Sphingobacteriales_Sphingobacteriaceae_Sphingobacterium_sp._21:0.017575321)0.986:0.020187995)1.000:0.050120136,(Bacteria_BacteroidetesChlorobi_group_Bacteroidetes_Sphingobacteriia_Sphingobacteriales_Sphingobacteriaceae_Mucilaginibacter_paludis_TPT56_DSM_18603:0.083167586,Bacteria_BacteroidetesChlorobi_group_Bacteroidetes_Sphingobacteriia_Sphingobacteriales_Sphingobacteriaceae_Arcticibacter_svalbardensis_MN12_7:0.100086339)0.946:0.020962727)0.978:0.027858968)1.000:0.045338043)1.000:0.101574641,(Bacteroidetes_bacterium_RIFCSPLOWO2_12_FULL_35_15:0.242066557,((((((((Bacteroidetes_bacterium_GWF2_33_38:0.169061146,Bacteroidetes_bacterium_GWA2_30_7:0.188749451)1.000:0.056875057,(Bacteroidetes_bacterium_GWF2_35_48:0.195390117,(Bacteroidetes_bacterium_GWA2_32_17:0.010723405,CG_4_8_14_3_um_filter_Bacteroidetes_31_14:0.011954185)1.000:0.223444092)0.894:0.036617972)0.990:0.030894959,(Bacteroidetes_bacterium_GWF2_38_335:0.157195983,Bacteroidetes_bacterium_GWE2_40_63:0.197913061)0.996:0.045692773)0.594:0.022909289,(Bacteroidetes_bacterium_GWF2_49_14:0.217696516,((Bacteroidetes_bacterium_GWA2_40_15:0.079131204,(Bacteroidetes_bacterium_RBG_13_42_15:0.066759349,(Bacteroidetes_bacterium_RBG_19FT_COMBO_42_10:0.032143100,Bacteroidetes_bacterium_RBG_13_43_22:0.046003787)1.000:0.048216644)0.988:0.027749330)1.000:0.150973431,((Bacteroidetes_bacterium_GWE2_32_14:0.043774634,(Bacteroidetes_bacterium_GWD2_33_33:0.026107248,Bacteroidetes_bacterium_GWA2_31_9b:0.055346320)0.616:0.021019223)1.000:0.121184309,Bacteroidetes_bacterium_RBG_13_46_8:0.217091787)0.799:0.029732837)0.984:0.029032872)0.893:0.021576926)0.676:0.017223921,((Bacteroidetes_bacterium_GWF2_40_14:0.071872597,(Bacteroidetes_bacterium_GWE2_40_15:0.044171414,Bacteroidetes_bacterium_GWE2_39_28:0.041904926)1.000:0.033228726)1.000:0.164440261,(Bacteria_BacteroidetesChlorobi_group_Bacteroidetes_Bacteroidia_Bacteroidales_Rikenellaceae_Rikenella_microfusus_Q_1_DSM_15922:0.124063693,Bacteria_BacteroidetesChlorobi_group_Bacteroidetes_Bacteroidia_Bacteroidales_Rikenellaceae_Alistipes_finegoldii_AHN_2437_DSM_17242:0.147707912)1.000:0.068940367)1.000:0.077348348)0.827:0.018129816,((Bacteria_BacteroidetesChlorobi_group_Bacteroidetes_Bacteroidia_Bacteroidales_Porphyromonadaceae_Butyricimonas_virosa_DSM_23226:0.072023634,Bacteria_BacteroidetesChlorobi_group_Bacteroidetes_Bacteroidia_Bacteroidales_Porphyromonadaceae_Odoribacter_splanchnicus_DSM_20712:0.081943337)1.000:0.154799112,((Bacteria_BacteroidetesChlorobi_group_Bacteroidetes_unclassified_Bacteroidetes_Prolixibacter_bellariivorans_ATCC_BAA_1284:0.126469556,(Bacteroidetes_bacterium_GWE2_42_39:0.125573290,Bacteria_BacteroidetesChlorobi_group_Bacteroidetes_Bacteroidia_Bacteroidales_Prolixibacteraceae_Draconibacterium_orientale_FH5:0.133421242)0.997:0.051134216)1.000:0.070970515,((Bacteria_BacteroidetesChlorobi_group_Bacteroidetes_Cytophagia_Cytophagales_Cytophagaceae_Cytophaga_fermentans_IAM_14302_DSM_9555:0.129883812,(Bacteria_BacteroidetesChlorobi_group_Bacteroidetes_Bacteroidia_Bacteroidales_Marinilabiaceae_Alkaliflexus_imshenetskii_Z_7010_DSM_15055:0.088464090,(Bacteria_BacteroidetesChlorobi_group_Bacteroidetes_Bacteroidia_Bacteroidales_Marinilabiaceae_Anaerophaga_sp._HS1:0.059275918,(Bacteria_BacteroidetesChlorobi_group_Bacteroidetes_Bacteroidia_Bacteroidales_Marinilabiaceae_Anaerophaga_thermohalophila_Fru22_DSM_12881:0.028508966,Bacteria_BacteroidetesChlorobi_group_Bacteroidetes_Bacteroidia_Bacteroidales_Marinilabiaceae_Marinilabilia_salmonicolor_JCM_21150:0.064061824)0.882:0.031716947)1.000:0.070374006)0.996:0.046327029)1.000:0.056633906,((Bacteria_BacteroidetesChlorobi_group_Bacteroidetes_Bacteroidia_Bacteroidales_Porphyromonadaceae_Paludibacter_propionicigenes_WB4:0.047674616,CG2_30_FULL_Porphyromonadaceae_38_12:0.073321432)1.000:0.104416504,(((((Bacteria_BacteroidetesChlorobi_group_Bacteroidetes_Bacteroidia_Bacteroidales_Porphyromonadaceae_Porphyromonas_gingivalis_W83:0.130718601,Bacteria_BacteroidetesChlorobi_group_Bacteroidetes_Bacteroidia_Bacteroidales_Candidatus_Azobacteroides_pseudotrichonymphae_genomovar._CFP2:0.295177782)0.983:0.032304087,(Bacteria_BacteroidetesChlorobi_group_Bacteroidetes_Bacteroidia_Bacteroidales_Porphyromonadaceae_Parabacteroides_distasonis_ATCC_8503:0.050871055,Bacteria_BacteroidetesChlorobi_group_Bacteroidetes_Bacteroidia_Bacteroidales_Porphyromonadaceae_Tannerella_forsythensis_ATCC_43037:0.130507863)0.281:0.023297651)0.984:0.021041273,(Bacteria_BacteroidetesChlorobi_group_Bacteroidetes_Bacteroidia_Bacteroidales_Porphyromonadaceae_Dysgonomonas_gadei_ATCC_BAA_286_cont1.32:0.088794493,(Bacteroidetes_bacterium_GWC2_46_850:0.069018534,Bacteria_BacteroidetesChlorobi_group_Bacteroidetes_Bacteroidia_Bacteroidales_Porphyromonadaceae_Proteiniphilum_acetatigenes_DSM_18083:0.048356654)1.000:0.092387908)0.999:0.031631815)1.000:0.030873414,(((Bacteria_BacteroidetesChlorobi_group_Bacteroidetes_Bacteroidia_Bacteroidales_Prevotellaceae_Prevotella_tannerae_ATCC_51259:0.146165934,(Bacteria_BacteroidetesChlorobi_group_Bacteroidetes_Bacteroidia_Bacteroidales_Prevotellaceae_Hallella_seregens_ATCC_51272:0.007628994,Bacteria_BacteroidetesChlorobi_group_Bacteroidetes_Bacteroidia_Bacteroidales_Prevotellaceae_Prevotella_dentalis_ES_2772_DSM_3688:0.004135529)1.000:0.150608175)0.986:0.046454192,Bacteria_BacteroidetesChlorobi_group_Bacteroidetes_Bacteroidia_Bacteroidales_Prevotellaceae_Paraprevotella_xylaniphila_YIT_11841_P_xylaniphilaYIT11841_1.0_Cont168.1:0.058459865)1.000:0.064375682,Bacteria_BacteroidetesChlorobi_group_Bacteroidetes_Bacteroidia_Bacteroidales_Bacteroidaceae_Bacteroides_fragilis_NCTC_9343:0.059060344)1.000:0.070273387)0.452:0.015041120,(Bacteria_BacteroidetesChlorobi_group_Bacteroidetes_Bacteroidia_Bacteroidales_Porphyromonadaceae_Coprobacter_fastidiosus_NSB1:0.063768932,Bacteria_BacteroidetesChlorobi_group_Bacteroidetes_Bacteroidia_Bacteroidales_Porphyromonadaceae_Barnesiella_viscericola_C46_DSM_18177:0.082129844)1.000:0.040648452)1.000:0.033722770)1.000:0.093587784)0.984:0.040315383)0.643:0.026144113)0.985:0.029593113)1.000:0.072369269,(Bacteroidetes_bacterium_GWE2_29_8:0.295564739,(CG2_30_FULL_Bacteroidetes_32_10:0.191020578,(Bacteroidetes_bacterium_GWF2_43_11:0.232924067,(Bacteroidetes_bacterium_GWF2_43_63:0.288405251,(CG2_30_FULL_Bacteroidetes_33_31:0.225044690,(Bacteroidetes_bacterium_GWF2_41_31:0.010564376,CG18_big_fil_WC_8_21_14_2_50_Bacteroidetes_41_14:0.014591721)1.000:0.208761972)0.899:0.045976361)0.382:0.027670438)0.112:0.037485847)0.638:0.039055661)0.950:0.037028051)0.785:0.026225031,(((CG18_big_fil_WC_8_21_14_2_50_Flavobacteriales_32_9:0.114620840,(Bacteroidetes_bacterium_RIFCSPLOWO2_12_FULL_31_6:0.117939928,CG_4_9_14_3_um_filter_150_Flavobacteriales_32_8:0.049219120)1.000:0.071231246)1.000:0.121569295,(Bacteria_BacteroidetesChlorobi_group_Bacteroidetes_Flavobacteriia_Flavobacteriales_Cryomorphaceae_Crocinitomix_catalasitica_ATCC_23190:0.177087841,(Bacteroidetes_bacterium_RIFCSPHIGHO2_02_FULL_44_7:0.112375934,(Bacteria_BacteroidetesChlorobi_group_Bacteroidetes_Flavobacteriia_Flavobacteriales_Cryomorphaceae_Fluviicola_taffensis_RW262_DSM_16823:0.045061770,Fluviicola_sp._RIFCSPHIGHO2_02_FULL_43_260:0.050553723)1.000:0.067367730)1.000:0.097936167)1.000:0.094811933)0.977:0.041539507,(Bacteria_BacteroidetesChlorobi_group_Bacteroidetes_Flavobacteriia_Flavobacteriales_Cryomorphaceae_Owenweeksia_Owenweeksia_hongkongensis_DSM_17368:0.254225512,((((((((Bacteria_BacteroidetesChlorobi_group_Bacteroidetes_Flavobacteriia_Flavobacteriales_Flavobacteriaceae_Aequorivita_sublithincola_QSSC9_3_DSM_14238:0.084301913,CG18_big_fil_WC_8_21_14_2_50_Flavobacteriaceae_34_36:0.081048019)1.000:0.040286918,(((Bacteria_BacteroidetesChlorobi_group_Bacteroidetes_Flavobacteriia_Flavobacteriales_Flavobacteriaceae_Formosa_agariphila_KMM_3901:0.042298991,Bacteria_BacteroidetesChlorobi_group_Bacteroidetes_Flavobacteriia_Flavobacteriales_Flavobacteriaceae_Bizionia_argentinensis_JUB59_DSM_19628:0.077548029)0.829:0.009864065,((CG_4_9_14_3_um_filter_150_Flavobacteriaceae_33_16:0.055155097,(Bacteria_BacteroidetesChlorobi_group_Bacteroidetes_Flavobacteriia_Flavobacteriales_Flavobacteriaceae_Gaetbulibacter_saemankumensis_DSM_17032:0.038991877,Bacteria_BacteroidetesChlorobi_group_Bacteroidetes_Flavobacteriia_Flavobacteriales_Flavobacteriaceae_Flavobacteriaceae_bacterium_P7_3_5:0.041857342)0.711:0.012179448)0.987:0.013173215,(Bacteria_BacteroidetesChlorobi_group_Bacteroidetes_Flavobacteriia_Flavobacteriales_Flavobacteriaceae_Lacinutrix_sp._5H_3_7_4:0.042493736,(Bacteria_BacteroidetesChlorobi_group_Bacteroidetes_Flavobacteriia_Flavobacteriales_Flavobacteriaceae_Olleya_sp._Hel_I_94:0.029807893,Bacteria_BacteroidetesChlorobi_group_Bacteroidetes_Flavobacteriia_Flavobacteriales_Flavobacteriaceae_Mesoflavibacter_zeaxanthinifaciens_DSM_18436:0.029308564)0.994:0.019003311)1.000:0.020895861)0.642:0.006434507)0.998:0.016284635,(Bacteria_BacteroidetesChlorobi_group_Bacteroidetes_Flavobacteriia_Flavobacteriales_Flavobacteriaceae_Winogradskyella_psychrotolerans_RS_3:0.100432227,(Bacteria_BacteroidetesChlorobi_group_Bacteroidetes_Flavobacteriia_Flavobacteriales_Flavobacteriaceae_Sediminibacter_sp._Hel_I_10:0.064858576,Bacteria_BacteroidetesChlorobi_group_Bacteroidetes_Flavobacteriia_Flavobacteriales_Flavobacteriaceae_Gelidibacter_mesophilus_DSM_14095:0.074188647)0.888:0.021884822)0.991:0.018978927)1.000:0.031280173)0.987:0.020177209,(Bacteria_BacteroidetesChlorobi_group_Bacteroidetes_Flavobacteriia_Flavobacteriales_Flavobacteriaceae_Aquimarina_megaterium_XH134:0.072863848,(Bacteria_BacteroidetesChlorobi_group_Bacteroidetes_Flavobacteriia_Flavobacteriales_Flavobacteriaceae_Leeuwenhoekiella_blandensis_MED217:0.081046119,Bacteria_BacteroidetesChlorobi_group_Bacteroidetes_Flavobacteriia_Flavobacteriales_Flavobacteriaceae_Krokinobacter_sp._4H_3_7_5:0.101487252)1.000:0.049426391)0.249:0.012218988)0.044:0.020584967,((Bacteria_BacteroidetesChlorobi_group_Bacteroidetes_Flavobacteriia_Flavobacteriales_Flavobacteriaceae_Donghaeana_dokdonensis_DSW_6:0.168610543,Bacteria_BacteroidetesChlorobi_group_Bacteroidetes_Flavobacteriia_Flavobacteriales_Flavobacteriaceae_Psychroflexus_gondwanensis_ACAM_44:0.195397725)0.996:0.043370796,(((Bacteria_BacteroidetesChlorobi_group_Bacteroidetes_Flavobacteriia_Flavobacteriales_Flavobacteriaceae_Gramella_forsetii_KT0803:0.052259651,(Bacteria_BacteroidetesChlorobi_group_Bacteroidetes_Flavobacteriia_Flavobacteriales_Flavobacteriaceae_Zunongwangia_profunda_SM_A87:0.067384690,Bacteria_BacteroidetesChlorobi_group_Bacteroidetes_Flavobacteriia_Flavobacteriales_Flavobacteriaceae_Salegentibacter_sp._Hel_I_6:0.052241218)0.480:0.014888797)1.000:0.025577704,(Bacteria_BacteroidetesChlorobi_group_Bacteroidetes_Flavobacteriia_Flavobacteriales_Flavobacteriaceae_Salinimicrobium_xinjiangense_DSM_19287:0.049726259,Bacteria_BacteroidetesChlorobi_group_Bacteroidetes_Flavobacteriia_Flavobacteriales_Flavobacteriaceae_Gillisia_sp._CAL575:0.070872873)0.815:0.016001361)0.914:0.021753954,(Bacteria_BacteroidetesChlorobi_group_Bacteroidetes_Flavobacteriia_Flavobacteriales_Flavobacteriaceae_Mesonia_mobilis_DSM_19841:0.075598778,Bacteria_BacteroidetesChlorobi_group_Bacteroidetes_Flavobacteriia_Flavobacteriales_Flavobacteriaceae_Croceibacter_atlanticus_HTCC2559_Re_annotation_of_existing_genome_that_was_not_originally_submitted_by_me:0.130235672)0.993:0.025484369)0.786:0.019356855)0.935:0.017443505)0.989:0.021191893,((((Bacteria_BacteroidetesChlorobi_group_Bacteroidetes_Flavobacteriia_Flavobacteriales_Flavobacteriaceae_Cellulophaga_lytica_HI1:0.068144150,(Bacteria_BacteroidetesChlorobi_group_Bacteroidetes_Flavobacteriia_Flavobacteriales_Flavobacteriaceae_Arenibacter_certesii_DSM_19833:0.086513928,(Bacteria_BacteroidetesChlorobi_group_Bacteroidetes_Flavobacteriia_Flavobacteriales_Flavobacteriaceae_Eudoraea_adriatica_DSM_19308:0.080574356,(Bacteria_BacteroidetesChlorobi_group_Bacteroidetes_Flavobacteriia_Flavobacteriales_Flavobacteriaceae_Zobellia_uliginosa_MAR_2009_138:0.059007007,Bacteria_BacteroidetesChlorobi_group_Bacteroidetes_Flavobacteriia_Flavobacteriales_Flavobacteriales_bacterium_HTCC2170:0.054208213)0.989:0.021122948)0.311:0.012207363)0.227:0.015911344)0.972:0.021442121,(Bacteria_BacteroidetesChlorobi_group_Bacteroidetes_Flavobacteriia_Flavobacteriales_Flavobacteriaceae_Muricauda_ruestringensis_B1_DSM_13258:0.081399344,Bacteria_BacteroidetesChlorobi_group_Bacteroidetes_Flavobacteriia_Flavobacteriales_Flavobacteriaceae_Robiginitalea_biformata_HTCC2501:0.099681364)0.871:0.021260426)1.000:0.043188480,(((Bacteria_BacteroidetesChlorobi_group_Bacteroidetes_Flavobacteriia_Flavobacteriales_Flavobacteriaceae_Capnocytophaga_ochracea_DSM_7271:0.133448575,Bacteria_BacteroidetesChlorobi_group_Bacteroidetes_Flavobacteriia_Flavobacteriales_Flavobacteriaceae_Imtechella_halotolerans_K1:0.050616354)0.993:0.022268749,Bacteria_BacteroidetesChlorobi_group_Bacteroidetes_Flavobacteriia_Flavobacteriales_Flavobacteriaceae_Sinomicrobium_oceani_CGMCC_1.12145:0.063670741)0.941:0.017466849,(Bacteria_BacteroidetesChlorobi_group_Bacteroidetes_Flavobacteriia_Flavobacteriales_Flavobacteriaceae_Zhouia_amylolytica_AD3:0.061821930,(Bacteria_BacteroidetesChlorobi_group_Bacteroidetes_Flavobacteriia_Flavobacteriales_Flavobacteriaceae_Joostella_marina_En5_DSM_19592:0.036317353,Bacteria_BacteroidetesChlorobi_group_Bacteroidetes_Flavobacteriia_Flavobacteriales_Flavobacteriaceae_Galbibacter_sp._ck_I2_15:0.056523833)1.000:0.033643824)0.217:0.014923419)0.997:0.020601060)0.956:0.017535224,Bacteria_BacteroidetesChlorobi_group_Bacteroidetes_Flavobacteriia_Flavobacteriales_Flavobacteriaceae_Kordia_algicida_OT_1_unfinished_sequence:0.080724099)0.972:0.014231877)0.974:0.024810468,(CG_4_9_14_3_um_filter_150_Flavobacteriales_40_17:0.151847727,(Bacteria_BacteroidetesChlorobi_group_Bacteroidetes_Flavobacteriia_Flavobacteriales_Flavobacteriaceae_Myroides_odoratimimus_CCUG_12700:0.095122872,(Bacteria_BacteroidetesChlorobi_group_Bacteroidetes_Flavobacteriia_Flavobacteriales_Flavobacteriaceae_Flavobacterium_psychrophilum_JIP0286:0.071528852,Flavobacteria_bacterium_GWF1_32_7:0.054087668)0.987:0.026883767)1.000:0.056585088)0.964:0.027617312)0.999:0.034233084,(CG03_land_8_20_14_0_80_cor_Flavobacteriales_35_15:0.173744493,(Flavobacteria_bacterium_RIFCSPLOWO2_12_FULL_35_11:0.119655399,(Bacteria_BacteroidetesChlorobi_group_Bacteroidetes_Flavobacteriia_Flavobacteriales_Flavobacteriaceae_Tenacibaculum_ovolyticum_DSM_18103:0.069046059,(Bacteria_BacteroidetesChlorobi_group_Bacteroidetes_Flavobacteriia_Flavobacteriales_Flavobacteriaceae_Lutibacter_sp._Hel_I_33_5:0.044302724,(CG_4_9_14_0_8_um_filter_Flavobacteriaceae_31_91:0.080028616,Bacteria_BacteroidetesChlorobi_group_Bacteroidetes_Flavobacteriia_Flavobacteriales_Flavobacteriaceae_Polaribacter_sp._MED152:0.028131181)1.000:0.027058033)0.438:0.018779391)1.000:0.065447399)0.633:0.025440020)0.996:0.033783340)1.000:0.077840751,((((Bacteria_BacteroidetesChlorobi_group_Bacteroidetes_Flavobacteriia_Flavobacteriales_Flavobacteriaceae_Riemerella_anatipestifer_RA_CH_2:0.046502755,Bacteria_BacteroidetesChlorobi_group_Bacteroidetes_Flavobacteriia_Flavobacteriales_Flavobacteriaceae_Bergeyella_zoohelcum_CCUG_30536:0.061813536)0.847:0.017309351,(Bacteria_BacteroidetesChlorobi_group_Bacteroidetes_Flavobacteriia_Flavobacteriales_Flavobacteriaceae_Elizabethkingia_anophelis_NUH6:0.057040288,(Bacteria_BacteroidetesChlorobi_group_Bacteroidetes_Flavobacteriia_Flavobacteriales_Flavobacteriaceae_Chryseobacterium_gregarium_DSM_19109:0.043832130,Bacteria_BacteroidetesChlorobi_group_Bacteroidetes_Flavobacteriia_Flavobacteriales_Flavobacteriaceae_Epilithonimonas_tenax_DSM_16811:0.054057517)1.000:0.028213580)0.417:0.013406447)1.000:0.134787881,(Bacteria_BacteroidetesChlorobi_group_Bacteroidetes_Flavobacteriia_Flavobacteriales_Flavobacteriaceae_Ornithobacterium_rhinotracheale_DSM_15997:0.163760522,(Bacteria_BacteroidetesChlorobi_group_Bacteroidetes_Flavobacteriia_Flavobacteriales_Flavobacteriaceae_Empedobacter_brevis_ATCC_43319:0.062732629,Bacteria_BacteroidetesChlorobi_group_Bacteroidetes_Flavobacteriia_Flavobacteriales_Flavobacteriaceae_Weeksella_virosa_DSM_16922:0.067810044)1.000:0.080231946)0.992:0.035579549)0.951:0.036437874,Bacteria_BacteroidetesChlorobi_group_Bacteroidetes_Flavobacteriia_Flavobacteriales_Blattabacteriaceae_Blattabacterium_sp._Blattella_germanica_str._Bge:0.590593796)0.996:0.050449347)0.997:0.052796217)1.000:0.059364994)0.997:0.040766116)0.490:0.018653427)0.936:0.035456327)1.000:0.049526259,(Bacteroidetes_bacterium_RIFCSPLOWO2_12_FULL_37_12:0.424961040,(((Bacteria_BacteroidetesChlorobi_group_Bacteroidetes_Cytophagia_Cytophagales_Cytophagaceae_Microscilla_marina_ATCC_23134_unfinished_sequence:0.231754915,(((Bacteria_BacteroidetesChlorobi_group_Bacteroidetes_Cytophagia_Cytophagales_Cyclobacteriaceae_Cyclobacterium_marinum_DSM_745:0.101133579,(Bacteria_BacteroidetesChlorobi_group_Bacteroidetes_Cytophagia_Cytophagales_Cyclobacteriaceae_Nitritalea_halalkaliphila_LW7_Draft1:0.080530520,(((Bacteria_BacteroidetesChlorobi_group_Bacteroidetes_Cytophagia_Cytophagales_Cytophagaceae_Anditalea_andensis_LY1:0.063493933,(Bacteria_BacteroidetesChlorobi_group_Bacteroidetes_Cytophagia_Cytophagales_Cyclobacteriaceae_Algoriphagus_sp._PR1_unfinished_sequence:0.076295014,Bacteria_BacteroidetesChlorobi_group_Bacteroidetes_Cytophagia_Cytophagales_Cyclobacteriaceae_Echinicola_vietnamensis_KMM_6221_DSM_17526:0.080066038)0.723:0.014680876)0.058:0.009086635,(Bacteria_BacteroidetesChlorobi_group_Bacteroidetes_Cytophagia_Cytophagales_Cytophagaceae_Rhodonellum_psychrophilum_DSM_17998:0.067243899,Bacteria_BacteroidetesChlorobi_group_Bacteroidetes_Cytophagia_Cytophagales_Cyclobacteriaceae_Belliella_baltica_BA134_DSM_15883:0.040666420)0.981:0.015044640)0.826:0.013176866,(Bacteria_BacteroidetesChlorobi_group_Bacteroidetes_Cytophagia_Cytophagales_Cyclobacteriaceae_Mariniradius_saccharolyticus_AK6:0.107111584,(Bacteria_BacteroidetesChlorobi_group_Bacteroidetes_Cytophagia_Cytophagales_Cyclobacteriaceae_Cecembia_lonarensis_LW9:0.043151203,(Bacteria_BacteroidetesChlorobi_group_Bacteroidetes_Cytophagia_Cytophagales_Cyclobacteriaceae_Aquiflexum_balticum_BA160_DSM_16537:0.048475282,Bacteria_BacteroidetesChlorobi_group_Bacteroidetes_Cytophagia_Cytophagales_Cyclobacteriaceae_Indibacter_alkaliphilus_LW1_Draft1:0.060326209)0.946:0.015318360)0.072:0.007912684)0.984:0.016890331)0.972:0.023579963)0.974:0.027501120)1.000:0.108112660,(Bacteria_BacteroidetesChlorobi_group_Bacteroidetes_Cytophagia_Cytophagales_Flammeovirgaceae_Marivirga_tractuosa_DSM_4126:0.200283779,(CG17_big_fil_post_rev_8_21_14_2_50_Cytophagales_40_13:0.184725718,((Bacteria_BacteroidetesChlorobi_group_Bacteroidetes_Cytophagia_Cytophagales_Flammeovirgaceae_Nafulsella_turpanensis_ZLM_10:0.101539972,Bacteria_BacteroidetesChlorobi_group_Bacteroidetes_Cytophagia_Cytophagales_Flammeovirgaceae_Cesiribacter_andamanensis_AMV16:0.166942348)1.000:0.074239505,Bacteria_BacteroidetesChlorobi_group_Bacteroidetes_Cytophagia_Cytophagales_Flammeovirgaceae_Fulvivirga_imtechensis_AK7:0.134524394)0.158:0.026951790)0.785:0.024217654)0.948:0.026132011)0.997:0.035735378,((((Bacteria_BacteroidetesChlorobi_group_Bacteroidetes_Cytophagia_Cytophagales_Cytophagaceae_Fibrella_aestuarina:0.111377781,(Bacteria_BacteroidetesChlorobi_group_Bacteroidetes_Cytophagia_Cytophagales_Cytophagaceae_Rudanella_lutea_DSM_19387:0.068112262,(Bacteria_BacteroidetesChlorobi_group_Bacteroidetes_Cytophagia_Cytophagales_Cytophagaceae_Fibrisoma_limi_BUZ_3:0.042014297,Bacteria_BacteroidetesChlorobi_group_Bacteroidetes_Cytophagia_Cytophagales_Cytophagaceae_Spirosoma_linguale_DSM_74:0.061938222)1.000:0.040677040)0.266:0.029220658)1.000:0.089500376,(Bacteria_BacteroidetesChlorobi_group_Bacteroidetes_Cytophagia_Cytophagales_Cytophagaceae_Runella_slithyformis_LSU4_DSM_19594:0.138718899,Bacteria_BacteroidetesChlorobi_group_Bacteroidetes_Cytophagia_Cytophagales_Cytophagaceae_Dyadobacter_fermentans_DSM_18053:0.140770944)0.876:0.030709576)0.970:0.032200086,(Bacteria_BacteroidetesChlorobi_group_Bacteroidetes_Cytophagia_Cytophagales_Cytophagaceae_Flectobacillus_major_VKMB_859_DSM_103:0.144522347,(Bacteria_BacteroidetesChlorobi_group_Bacteroidetes_Cytophagia_Cytophagales_Cytophagaceae_Emticicia_oligotrophica_GPTSA100_15_DSM_17448:0.120235141,Bacteria_BacteroidetesChlorobi_group_Bacteroidetes_Cytophagia_Cytophagales_Cytophagaceae_Leadbetterella_byssophila_DSM_17132:0.157104934)1.000:0.096734294)0.987:0.035459128)1.000:0.070613351,((Bacteria_BacteroidetesChlorobi_group_Bacteroidetes_Cytophagia_Cytophagales_Cytophagaceae_Cytophaga_hutchinsonii_ATCC_33406:0.179387804,Bacteria_BacteroidetesChlorobi_group_Bacteroidetes_Cytophagia_Cytophagales_Cytophagaceae_Sporocytophaga_myxococcoides_DSM_11118:0.152310259)1.000:0.064854174,(Bacteria_BacteroidetesChlorobi_group_Bacteroidetes_Cytophagia_Cytophagales_Cytophagaceae_Hymenobacter_sp._APR13:0.154939977,(Bacteria_BacteroidetesChlorobi_group_Bacteroidetes_Cytophagia_Cytophagales_Cytophagaceae_Pontibacter_roseus_DSM_17521:0.115879388,(Bacteria_BacteroidetesChlorobi_group_Bacteroidetes_Cytophagia_Cytophagales_Cytophagaceae_Adhaeribacter_aquaticus_MBRG1.5_DSM_16391:0.054246377,CG18_big_fil_WC_8_21_14_2_50_Cytophagales_42_9:0.071936485)1.000:0.078143930)0.817:0.033879045)1.000:0.107176557)0.784:0.029959844)0.984:0.023194144)0.038:0.014460208)0.922:0.020503427,(Bacteria_BacteroidetesChlorobi_group_Bacteroidetes_Bacteroidetes_Order_III._Incertae_sedis_Thermonema_rossianum_DSM_10300:0.209777658,Bacteria_BacteroidetesChlorobi_group_Bacteroidetes_Cytophagia_Cytophagales_Amoebophilaceae_Candidatus_Amoebophilus_asiaticus_5a2:0.351988556)0.942:0.039849447)0.296:0.018566813,(Bacteria_BacteroidetesChlorobi_group_Bacteroidetes_Cytophagia_Cytophagales_Flammeovirgaceae_Flexithrix_dorotheae_DSM_6795:0.220092198,(Bacteria_BacteroidetesChlorobi_group_Bacteroidetes_Cytophagia_Cytophagales_Cytophagaceae_Flexibacter_litoralis_Fx_l1_DSM_6794:0.027799057,CG_4_10_14_3_um_filter_Flexibacter_32_15:0.013800042)1.000:0.278218889)0.967:0.050965325)1.000:0.045321615)0.971:0.032979525)0.142:0.044139098)1.000:0.183715292)1.000:0.069528488)0.715:0.047799467,(((CG08_land_8_20_14_0_20_Ignavibacteria_37_9:0.205900281,((CG12_big_fil_rev_8_21_14_0_65_Ignavibacteriales_30_8:0.039450470,CG_4_9_14_3_um_filter_150_Ignavibacteriales_30_11:0.054905869)1.000:0.156808104,(CG2_30_FULL_Ignavibacteria_36_16:0.129856210,(Bacteria_Ignavibacteria_RIFOXYD12_FULL_Ignavibacteria_36_8:0.177621936,((Bacteria_BacteroidetesChlorobi_group_Ignavibacteria_Ignavibacteria_Ignavibacteriales_Ignavibacteriaceae_Ignavibacterium_album_Mat9_16_JCM_16511:0.132747374,(Bacteria_Ignavibacteria_RBG_16_Ignavibacteria_36_9:0.000000005,Ignavibacteria_bacterium_RBG_16_36_9:0.001073770)1.000:0.161051538)0.999:0.040460475,(Bacteria_Ignavibacteria_RIFOXYA2_FULL_Ignavibacteria_37_17:0.086254328,Bacteria_Ignavibacteria_RBG_16_Ignavibacteria_34_14:0.067203220)1.000:0.074821132)0.221:0.019162359)0.623:0.024350819)0.578:0.024989576)0.578:0.024093303)1.000:0.061888951,((Bacteria_Ignavibacteria_RBG_13_Ignavibacteria_36_8:0.163368762,(Bacteria_BacteroidetesChlorobi_group_Ignavibacteria_Ignavibacteria_Ignavibacteriales_Ignavibacteriaceae_Melioribacter_roseus_P3M:0.106815657,Bacteria_Ignavibacteria_RIFOXYC2_FULL_Ignavibacteria_38_25:0.153233971)1.000:0.056258269)0.841:0.021959831,(CG_4_9_14_3_um_filter_150_Ignavibacteriales_34_10:0.212646802,(CG18_big_fil_WC_8_21_14_2_50_Ignavibacteriales_31_20:0.196982905,Bacteria_Ignavibacteria_GWB2_Ignavibacteria_35_6b:0.154161835)0.040:0.025024127)0.998:0.040518646)1.000:0.043532550)1.000:0.133771087,(CG07_land_8_20_14_0_80_Ignavibacteriales_59_12:0.252054697,(Bacteria_Ignavibacteria_RIFCSPLOWO2_02_FULL_Ignavibacteria_55_14:0.194107473,(Bacteria_Ignavibacteria_GWA2_Ignavibacteria_54_16:0.112551717,Bacteria_Ignavibacteria_GWA2_Ignavibacteriae_55_25:0.102104105)1.000:0.060289231)1.000:0.106680842)1.000:0.084504864)1.000:0.078926400)1.000:0.087409860)0.372:0.031634966)0.999:0.053788498,((Bacteria_CP_WWE1_DOLJORAL78_WWE1_32_13:0.249312693,Candidatus_Delongbacteria_bacterium_GWF2_40_14:0.250439844)1.000:0.313288081,(((Bacteria_CP_WWE1_candidate_division_WWE1_bacterium_JGI_0000014_H19_Combined_Assembly_WWE1_4__WWE1:0.004960674,Bacteria_CP_WWE1_candidate_division_WWE1_bacterium_JGI_0000014_H19_Etoliko_001_275:0.003196635)1.000:0.202127483,((Bacteria_CP_KSB1_candidate_division_KSB1_bacterium_SCGC_AAA252_N14_SAK_002_78:0.001240229,Bacteria_CP_KSB1_candidate_division_KSB1_bacterium_SCGC_AAA255_C20_SAK_001_123:0.009715479)1.000:0.024181899,(Bacteria_CP_KSB1_candidate_division_KSB1_bacterium_SCGC_AAA252_E13_SAK_001_43:0.001462409,(Bacteria_CP_KSB1_candidate_division_KSB1_bacterium_SCGC_AAA252_F02_SAK_001_45:0.030816331,(Bacteria_CP_KSB1_candidate_division_KSB1_bacterium_SCGC_AAA252_M08_SAK_001_72:0.0,Bacteria_CP_KSB1_candidate_division_KSB1_bacterium_SCGC_AAA252_O17_SAK_001_87:0.0,Bacteria_CP_KSB1_candidate_division_KSB1_bacterium_SCGC_AAA255_B16_SAK_001_121:0.0):0.000000005)0.744:0.000485367)0.994:0.015392919)1.000:0.207448267)1.000:0.222597465,(Bacteria_Cloacimonas_DOLZORAL124_Cloacimonas_38_13:0.268359188,(Bacteria_CP_WWE1_Candidatus_Cloacamonas_acidaminovorans:0.013280432,(Bacteria_CP_WWE1_candidate_division_WWE1_bacterium_JGI_0000039_G13_Combined_Assembly_WWE1_1__WWE1:0.001739057,(Bacteria_CP_WWE1_candidate_division_WWE1_bacterium_JGI_0000039_M09_TAsludge_001_159:0.000000005,Bacteria_CP_WWE1_candidate_division_WWE1_bacterium_JGI_0000059_L07_TAbiofilm_001_170:0.000000005)0.994:0.005150066)0.190:0.008417692)1.000:0.308458438)1.000:0.195189561)1.000:0.202831111)0.993:0.096293133)0.990:0.043457427,(((Bacteria_CP_WS3_candidate_division_WS3_bacterium_SCGC_AAA252_D10_SAK_001_39:0.168796636,Bacteria_CP_WS3_candidate_division_WS3_bacterium_SCGC_AAA252_E07_SAK_001_42:0.131611548)1.000:0.381331767,(Bacteria_CP_TA06_BJP_IG2158_TA06_novel_48_33:0.439179044,(((Bacteria_Zixibacteria_RBG_16_Zixibacteria_43_9:0.213094036,(Bacteria_Zixibacteria_uncultured_SMTZ_73_3:0.144448487,(Bacteria_Zixibacteria_uncultured_SMTZ1_73:0.072982311,Bacteria_Zixibacteria_uncultured_SMTZ_73:0.059728048)1.000:0.084012375)1.000:0.103170074)0.999:0.066575379,(Bacteria_Zixibacteria_RBG_16_Zixibacteria_50_21:0.326931115,Bacteria_CP_Zixibacteria_RBG1:0.218979577)1.000:0.097706068)1.000:0.063637522,(Bacteria_Zixibacteria_RBG_16_Zixibacteria_53_22:0.385051404,(Bacteria_Zixibacteria_uncultured_DG_27:0.281811539,CG_4_9_14_3_um_filter_150_Zixibacteria_46_8:0.352901075)0.843:0.075124439)0.995:0.053874522)0.468:0.032265790)1.000:0.077533707)0.989:0.040907271,(((Bacteria_WS3_uncultured_DG_63:0.272719500,Candidatus_Eisenbacteria_bacterium_RBG_16_71_46:0.408195905)1.000:0.154317396,(Candidatus_Edwardsbacteria_bacterium_RifOxyC12_full_54_24:0.451574478,(Bacteria_TA06_uncultured_DG_24:0.002977046,(Bacteria_TA06_uncultured_SMTZ_40:0.0,Bacteria_TA06_uncultured_SMTZ1_40:0.0):0.005564437)1.000:0.380159155)0.927:0.065285903)0.916:0.048745635,(Bacteria_Zixibacteria_uncultured_SMTZ_81:0.366531230,Candidatus_Handelsmanbacteria_bacterium_RIFCSPLOWO2_12_FULL_64_10:0.477282674)0.642:0.046735122)0.569:0.037626503)0.871:0.035730839)0.986:0.039232154,((CG_4_9_14_3_um_filter_150_novel_Bacteria_65_15:0.562086366,((CG2_30_FULL_Fibrobacteres_45_31:0.096438467,(Bacteria_FibrobacteresAcidobacteria_group_Fibrobacteres_Fibrobacteria_Fibrobacterales_Fibrobacteraceae_Fibrobacter_succinogenes_elongatus_HM2:0.006106964,Bacteria_FibrobacteresAcidobacteria_group_Fibrobacteres_Fibrobacteria_Fibrobacterales_Fibrobacteraceae_Fibrobacter_succinogenes_subsp._succinogenes_S85:0.005398313)1.000:0.096786624)1.000:0.486485469,(Bacteria_CP_TG3_candidate_division_TG3_bacterium_ACht1:0.553328323,Candidatus_Raymondbacteria_bacterium_RIFOXYA1_FULL_49_35:0.480237750)0.646:0.075753451)0.999:0.101646546)0.963:0.059094095,((((Bacteria_Gemmatimonadetes_Gemmatimonadetes_Gemmatimonadetes_bacterium_KBS708:0.150252102,(Bacteria_Gemmatimonadetes_Gemmatimonadetes_Gemmatimonadales_Gemmatimonadaceae_Gemmatimonas_aurantiaca_T_27:0.055485470,Bacteria_Gemmatimonadetes_Gemmatimonadetes_Gemmatimonadales_Gemmatimonadaceae_Gemmatimonas_sp._AP64:0.037124318)1.000:0.135810420)1.000:0.174924562,(Bacteria_Gemmatimonadetes_RIFCSPLOWO2_02_FULL_Gemmatimonadetes_71_11:0.232199412,(Bacteria_Gemmatiomonas_uncultured_SG8_17:0.202799960,(Bacteria_Gemmatimonadetes_RBG_16_Gemmatimonadetes_66_8:0.124625540,Bacteria_Gemmatimonadetes_RIFCSPLOWO2_12_FULL_Gemmatimonadetes_68_9:0.157489907)0.995:0.064084141)1.000:0.091441674)0.992:0.077508127)1.000:0.136039436,(Bacteria_Gemmatiomonas_uncultured_SG8_38_2:0.311586951,(Bacteria_Gemmatimonadetes_Gemmatimonadetes_Gemmatimonadetes_bacterium_SCGC_AAA003_K10:0.271533499,(Bacteria_Gemmatiomonas_uncultured_SG8_23:0.119982516,(Bacteria_Gemmatimonadetes_Gemmatimonadetes_Gemmatimonadetes_bacterium_SCGC_AAA007_O21:0.026895102,Bacteria_Gemmatimonadetes_Gemmatimonadetes_Gemmatimonadetes_bacterium_SCGC_AB_629_I08:0.017015206)1.000:0.146411722)1.000:0.111573067)1.000:0.091367556)0.997:0.070686223)1.000:0.139744235,(Candidatus_Glassbacteria_bacterium_RIFCSPLOWO2_12_FULL_58_11:0.426119965,(Bacteria_RIF5_RBG_16_RIF05_58_8:0.012420640,Candidatus_Glassbacteria_bacterium_RBG_16_58_8:0.005986299)1.000:0.474464530)0.925:0.060927067)1.000:0.103758585)0.587:0.042658580)1.000:0.072489490,((Bacteria_unclassified_Bacteria_Poribacteria_Candidatus_Poribacteria_WGA_3G_final_clean_version:0.142051203,Bacteria_unclassified_Bacteria_Poribacteria_Candidatus_Poribacteria_sp._WGA_4C_final_clean_version:0.144262937)1.000:0.395177694,(Candidatus_Coatesbacteria_bacterium_RBG_13_66_14:0.562096980,Candidatus_Riflebacteria_bacterium_RBG_13_59_9:0.838985897)0.995:0.131282441)0.957:0.065969914)0.893:0.024619328)0.955:0.027941643,((((CG15_BIG_FIL_POST_REV_8_21_14_020_Ratteibacteria_41_12:0.688204057,(((Bacteria_CP_OP3_candidate_division_OP3_bacterium_SCGC_AAA011_A17_Dusel_001_263:0.037022951,Bacteria_Omnitrophica_GWA2_OP3_50_21:0.040300324)1.000:0.286127341,((Bacteria_Omnitrophica_GWA2_OP3_52_8:0.276852412,(Bacteria_CP_OP3_candidate_division_OP3_bacterium_SCGC_AAA257_O07_Etoliko_001_147:0.220674036,(Bacteria_Omnitrophica_RifOxyB12_full_OP3_50_7:0.297080842,Bacteria_Omnitrophica_GWA2_OP3_52_12:0.277016774)0.061:0.040197229)0.440:0.030869112)1.000:0.111675255,(CG11_big_fil_rev_8_21_14_0_20_Omnitrophica_45_26:0.345258939,(Bacteria_Omnitrophica_RIFCSPLOWO2_02_FULL_Omnitrophica_44_11:0.271318243,(Bacteria_Omnitrophica_RIFCSPLOWO2_01_FULL_Omnitrophica_45_10b:0.193381891,(Bacteria_Omnitrophica_RIFCSPLOWO2_01_FULL_Omnitrophica_50_24:0.199226860,Bacteria_Omnitrophica_RIFCSPLOWO2_12_FULL_Omnitrophica_50_11:0.202273279)1.000:0.079725884)0.996:0.046897227)1.000:0.086930194)1.000:0.081425268)0.991:0.069787423)1.000:0.222486166,((CG12_big_fil_rev_8_21_14_0_65_Omnitrophica_42_8:0.091405653,(Bacteria_OP3X_GWA2_OP3X_41_15:0.028954469,CG1_02_FULL_Omnitrophica_40_15:0.022109871)1.000:0.058086768)1.000:0.412873576,((((Bacteria_OP3X_RIFCSPHIGHO2_02_FULL_OP3X_63_14:0.176012239,(Bacteria_OP3X_RIFCSPHIGHO2_02_FULL_OP3X_51_18:0.163686875,(CG1_02_FULL_Omnitrophica_46_14:0.089723937,(CG07_land_8_20_14_0_80_Omnitrophica_50_8:0.005075440,CG1_02_FULL_Omnitrophica_49_16:0.008632696)1.000:0.105120611)1.000:0.107066422)0.996:0.066492227)1.000:0.332816526,(CG11_big_fil_rev_8_21_14_0_20_Omnitrophica_63_9:0.563223317,CG11_big_fil_rev_8_21_14_0_20_Omnitrophica_64_10:0.516723065)0.798:0.083182118)0.806:0.067794885,((CG_4_10_14_0_8_um_filter_cor_Omnitrophica_44_12:0.449954004,(CG11_big_fil_rev_8_21_14_0_20_Omnitrophica_42_13:0.364515430,(CG11_big_fil_rev_8_21_14_0_20_Omnitrophica_41_12:0.090941698,CG11_big_fil_rev_8_21_14_0_20_Omnitrophica_43_6:0.085851625)1.000:0.342120303)0.647:0.059533419)1.000:0.097655645,Bacteria_WOR_2_uncultured_SMTZ_29:0.347403650)0.989:0.041436823)0.954:0.033854423,((CG07_land_8_20_14_0_80_Omnitrophica_42_15:0.339558129,(Bacteria_OP3X_RBG_13_OP3X_46_9:0.406242022,(Bacteria_OP3X_RIFCSPLOWO2_01_FULL_OP3X_45_10:0.236703935,Bacteria_OP3X_RIFCSPLOWO2_02_FULL_OP3X_45_16:0.208508861)1.000:0.138967992)0.917:0.060078514)0.999:0.072725205,CG03_land_8_20_14_0_80_cor_Omnitrophica_43_22:0.471245370)0.899:0.041249206)0.440:0.027452481)1.000:0.070187540)0.943:0.060795316)1.000:0.065162564,(((((Planctomycetes_bacterium_RIFCSPHIGHO2_12_FULL_52_36:0.228288108,Planctomycetes_bacterium_RIFCSPLOWO2_02_FULL_50_16:0.239929708)1.000:0.135885700,(Planctomycetes_bacterium_GWA2_40_7:0.321969779,(Bacteria_Planctomycetes_Planctomycetia_Candidatus_Brocadiales_Candidatus_Brocadiaceae_Candidatus_Kuenenia_stuttgartiensis_RU1:0.233801903,(Planctomycetes_bacterium_RIFCSPLOWO2_12_FULL_39_13:0.096213478,(Planctomycetes_bacterium_RIFCSPHIGHO2_02_FULL_38_41:0.131915674,(Bacteria_Planctomycetes_Brocadiales_GWB2_Planctomycetes_41_19:0.081744900,Planctomycetes_bacterium_RIFCSPHIGHO2_12_42_15:0.039887084)0.706:0.049669116)0.370:0.033036496)1.000:0.094524862)1.000:0.138656027)0.882:0.058977376)1.000:0.155986219,(Bacteria_Planctomyce_uncultured_SMTZ_32:0.547070804,((Bacteria_Plantomycetes_uncultured_DG_23:0.367943509,Bacteria_Plantomycetes_uncultured_DG_58:0.444757549)0.997:0.065653415,((((Bacteria_Planctomycetes_Planctomycetia_Planctomycetales_Planctomycetaceae_Planctomyces_limnophilus_DSM_3776:0.201936551,Bacteria_Planctomycetes_Planctomycetia_Planctomycetales_Planctomycetaceae_Schlesneria_paludicola_DSM_18645:0.327075619)1.000:0.223348285,((Planctomycetes_bacterium_RBG_16_64_10:0.228786764,(Planctomycetes_bacterium_RBG_16_64_12:0.170700435,Planctomycetes_bacterium_RBG_13_63_9:0.156570685)1.000:0.074096321)0.998:0.061348257,(Bacteria_Planctomycetes_Planctomycetia_Planctomycetales_Planctomycetaceae_Pirellula_staleyi_DSM_6068:0.260010957,(Bacteria_Planctomycetes_Planctomycetia_Planctomycetales_Planctomycetaceae_Blastopirellula_marina_SH_106T_DSM_3645:0.229332376,Bacteria_Planctomycetes_Planctomycetia_Planctomycetales_Planctomycetaceae_Rhodopirellula_baltica_SH_1:0.277891675)0.167:0.049040308)0.997:0.060508998)1.000:0.127664919)0.910:0.056454386,((Bacteria_Planctomycetes_Planctomycetia_Planctomycetales_Planctomycetaceae_Isosphaera_pallida_ATCC_43644:0.215048814,Bacteria_Planctomycetes_Planctomycetia_Planctomycetales_Planctomycetaceae_Singulisphaera_acidiphila_MOB10_DSM_18658:0.151289015)1.000:0.189754552,Bacteria_Planctomycetes_Planctomycetia_Planctomycetales_Planctomycetaceae_Zavarzinella_formosa_DSM_19928:0.484248382)0.882:0.045818427)1.000:0.165154642,(Bacteria_Planctomyce_uncultured_SMTZ_25:0.445311842,((Bacteria_Plantomycetes_Phycisphaerae_uncultured_SMTZ_30:0.307004707,(((Planctomycetes_bacterium_RBG_13_60_9:0.118059071,Planctomycetes_bacterium_RBG_13_62_9:0.121402909)1.000:0.106023315,(Planctomycetes_bacterium_RBG_13_46_10:0.194845308,(Planctomycetes_bacterium_RBG_13_50_24:0.149124924,((Bacteria_Plantomycetes_Phycisphaerae_uncultured_SMTZ1_79:0.080955838,(Planctomycetes_bacterium_RBG_19FT_COMBO_48_8:0.081516120,Bacteria_Planctomycetes_Phycisphaerae_RBG_16_Planctomycetes_55_9:0.123209686)0.990:0.022651353)0.426:0.013451128,Bacteria_Plantomycetes_Phycisphaerae_uncultured_SG8_4:0.113277838)1.000:0.044022830)0.975:0.029705968)0.786:0.031025739)1.000:0.079702336,((Planctomycetes_bacterium_GWC2_49_10:0.074407905,Planctomycetes_bacterium_GWF2_50_10:0.084720634)1.000:0.192086947,(Planctomycetes_bacterium_RBG_13_44_8b:0.166410299,(Planctomycetes_bacterium_GWC2_45_44:0.173699210,(Planctomycetes_bacterium_GWF2_41_51:0.054260917,Planctomycetes_bacterium_GWF2_42_9:0.081582821)1.000:0.117547141)0.459:0.033505101)1.000:0.141778216)0.873:0.042045888)1.000:0.145310371)1.000:0.134447171,((Bacteria_Planctomycetes_Phycisphaerae_uncultured_SMTZ_32_1:0.228364766,Bacteria_Plantomycetes_Phycisphaerae_uncultured_SMTZ_33:0.278542707)1.000:0.123222966,Bacteria_Planctomycetes_Phycisphaerae_Phycisphaerales_Phycisphaeraceae_Phycisphaera_mikurensis_NBRC_102666:0.623982601)0.919:0.071851976)1.000:0.109219059)0.997:0.075886278)0.997:0.069162034)0.334:0.028048488)0.690:0.042619302)0.633:0.048269987,(Planctomycetes_bacterium_RBG_16_43_13:0.241563947,Planctomycetes_bacterium_RBG_16_59_8:0.393199617)1.000:0.302334861)1.000:0.184513786,((Bacteria_Chlamydiae_RIFCSPHIGHO2_12_FULL_Chlamydiae_49_11:0.624060171,((Bacteria_ChlamydiaeVerrucomicrobia_group_Chlamydiae_Chlamydiia_Chlamydiales_Chlamydiaceae_ChlamydiaChlamydophila_group_Chlamydophila_abortus_S263:0.083797602,Bacteria_ChlamydiaeVerrucomicrobia_group_Chlamydiae_Chlamydiia_Chlamydiales_Chlamydiaceae_ChlamydiaChlamydophila_group_Chlamydophila_pneumoniae_AR39:0.125357248)1.000:0.424320344,((Bacteria_ChlamydiaeVerrucomicrobia_group_Chlamydiae_Chlamydiia_Chlamydiales_Waddliaceae_Waddlia_chondrophila_WSU_86_1044:0.245782015,(Bacteria_ChlamydiaeVerrucomicrobia_group_Chlamydiae_Chlamydiia_Chlamydiales_Parachlamydiaceae_Parachlamydia_acanthamoebae_UV7:0.260223415,(Bacteria_ChlamydiaeVerrucomicrobia_group_Chlamydiae_Chlamydiia_Chlamydiales_Parachlamydiaceae_Candidatus_Protochlamydia_amoebophila_UWE25:0.196948883,Bacteria_ChlamydiaeVerrucomicrobia_group_Chlamydiae_Chlamydiia_Chlamydiales_Parachlamydiaceae_Neochlamydia_sp._S13:0.217463920)0.861:0.033137261)0.990:0.055622055)1.000:0.127177864,(((CG10_big_fil_rev_8_21_14_0_10_Chlamydiia_35_9:0.319698926,(Bacteria_Chlamydiae_Chlamydiia_RIFCSPLOWO2_02_FULL_Chlamydiae_45_22:0.167603294,(CG10_big_fil_rev_8_21_14_0_10_Chlamydiia_42_34:0.116842399,Bacteria_Chlamydiae_Chlamydiia_RIFCSPHIGHO2_12_FULL_Chlamydiae_49_9:0.175057762)0.038:0.043991472)1.000:0.190376695)0.880:0.050288503,(Bacteria_Chlamydiae_Chlamydiia_RIFCSPHIGHO2_12_FULL_Chlamydiae_27_8:0.337424373,Bacteria_Chlymidae_uncultured_SMTZ_39:0.403765757)1.000:0.112097187)0.979:0.047055283,(Bacteria_Chlamydiae_Chlamydiia_Chlamydiales_RIFCSPLOWO2_02_FULL_Chlamydiae_49_12:0.357765306,Bacteria_ChlamydiaeVerrucomicrobia_group_Chlamydiae_Chlamydiia_Chlamydiales_Simkaniaceae_Simkania_negevensis_Z_gsn.131:0.308586664)0.859:0.054137650)0.998:0.071268887)0.879:0.079914072)1.000:0.121046441)1.000:0.299734220,(((((Bacteria_ChlamydiaeVerrucomicrobia_group_Verrucomicrobia_Verrucomicrobiae_Verrucomicrobiales_Verrucomicrobia_subdivision_3_bacterium_Ellin514:0.363550895,Bacteria_Verrucomicrobia_Verrucomicrobiae_GWF2_Verrucomicrobia_62_7:0.384195965)1.000:0.109474379,(Bacteria_ChlamydiaeVerrucomicrobia_group_Verrucomicrobia_unclassified_Verrucomicrobia_Methylacidiphilales_Methylacidiphilaceae_Methylacidiphilum_infernorum_V4:0.558601256,((Bacteria_ChlamydiaeVerrucomicrobia_group_Verrucomicrobia_Spartobacteria_Chthoniobacter_flavus_Ellin428_unfinished_sequence:0.210464090,Bacteria_Verrucomicrobia_Verrucomicrobiae_RIFCSPHIGHO2_12_FULL_Verrucumicrobia_41_10:0.309683203)1.000:0.092958633,(Bacteria_ChlamydiaeVerrucomicrobia_group_Verrucomicrobia_Verrucomicrobiae_Verrucomicrobiales_Verrucomicrobiaceae_Verrucomicrobium_spinosum_DSM_4136_unfinished_sequence:0.250206692,(Bacteria_ChlamydiaeVerrucomicrobia_group_Verrucomicrobia_Verrucomicrobiae_Verrucomicrobiales_Verrucomicrobiaceae_Akkermansia_muciniphila_ATCC_BAA_835:0.242740387,(Bacteria_ChlamydiaeVerrucomicrobia_group_Verrucomicrobia_Verrucomicrobiae_Verrucomicrobiales_Verrucomicrobiaceae_Rubritalea_marina_DSM_17716:0.028134492,Bacteria_ChlamydiaeVerrucomicrobia_group_Verrucomicrobia_Verrucomicrobiae_Verrucomicrobiales_Verrucomicrobiaceae_Rubritalea_marina_DSM_17716_SAORIC_165:0.081411494)1.000:0.202113248)1.000:0.131190418)1.000:0.127090543)1.000:0.115002368)0.991:0.068820618)0.580:0.040467860,(((Bacteria_Verrucomicrobia_Opitutae_GWF2_Verrucomicrobia_51_19:0.304769349,CG1_02_FULL_Verrucomicrobia_43_26:0.517017369)0.962:0.079513935,Bacteria_ChlamydiaeVerrucomicrobia_group_Verrucomicrobia_Opitutae_Puniceicoccales_Puniceicoccaceae_Coraliomargarita_akajimensis_DSM_45221:0.328895298)1.000:0.094120402,(Bacteria_Verrucomicrobia_Opitutae_RIFCSPLOWO2_12_FULL_Verrucomicrobia_64_8:0.168138132,(Bacteria_ChlamydiaeVerrucomicrobia_group_Verrucomicrobia_Opitutae_Opitutales_Opitutaceae_Opitutus_terrae_PB90_1:0.135437713,(Bacteria_ChlamydiaeVerrucomicrobia_group_Verrucomicrobia_Opitutae_Opitutales_Opitutaceae_Opitutaceae_sp._TAV2:0.069516828,Bacteria_ChlamydiaeVerrucomicrobia_group_Verrucomicrobia_Opitutae_Opitutales_Opitutaceae_Opitutaceae_sp._TAV5:0.053310170)1.000:0.125441046)0.971:0.056862385)1.000:0.202727003)1.000:0.268452998)1.000:0.060202951,(Bacteria_ChlamydiaeVerrucomicrobia_group_Lentisphaerae_Lentisphaerales_Lentisphaeraceae_Lentisphaera_araneosa_HTCC2155_unfinished_sequence:0.442132788,(Bacteria_Lentisphaerae_RIFOXYB12_FULL_Lentisphaerae_65_16:0.404438122,(Bacteria_Lentisphaerae_GWF2_Lentisphaerae_38_69:0.368365505,((Bacteria_Lentisphaerae_GWF2_Lentisphaerae_50_93:0.069126109,Bacteria_Lentisphaerae_GWF2_Lentisphaerae_49_21:0.093911739)1.000:0.252060201,(((Bacteria_Lentisphaerae_GWF2_Lentisphaerae_45_14:0.280778593,Bacteria_ChlamydiaeVerrucomicrobia_group_Lentisphaerae_Lentisphaeria_Victivallales_Victivallaceae_Victivallis_vadensis_ATCC_BAA_548:0.303224211)0.494:0.037146840,Bacteria_Lentisphaerae_GWF2_Lentisphaerae_52_8:0.226595547)0.596:0.042910899,Bacteria_Lentisphaerae_GWF2_Lentisphaerae_44_16:0.234607684)0.997:0.058524268)0.521:0.042429179)1.000:0.122208394)0.951:0.061866052)1.000:0.145565755)0.377:0.040542431,(Bacteria_Lentisphaerae_GWF2_Lentisphaerae_57_35:0.275474896,(Bacteria_Lentisphaerae_RifOxyA12_full_Lentisphaerae_48_11:0.314134008,Bacteria_Lentisphaerae_RIFOXYC12_FULL_Lentisphaerae_60_16:0.375278591)1.000:0.139788214)1.000:0.178509812)0.999:0.090110661)0.918:0.054261788)0.950:0.050618770)0.974:0.051772304,((CG02_land_8_20_14_3_00_150_Desantisbacteria_49_13:0.314945267,CG_4_10_14_0_8_um_filter_cor_Desantisbacteria_39_17:0.303504495)1.000:0.255918180,(((((Bacteria_Elusimicrobia_Elusimicrobia_Elusimicrobiales_Elusimicrobiaceae_Elusimicrobium_minutum_Pei191:0.364738273,(CG08_land_8_20_14_0_20_Elusimicrobia_51_18:0.283169948,((((Bacteria_Elusimicrobia_GWA2_Elusimicrobia_62_23:0.043018100,(Bacteria_Elusimicrobia_GWB2_Elusimicrobia_63_16:0.059886095,(Bacteria_Elusimicrobia_GWD2_Elusimicrobia_63_28:0.042724588,Elusimicrobia_bacterium_GWC2_64_44:0.061592852)0.879:0.016838472)0.989:0.023495195)1.000:0.040108197,(Bacteria_Elusimicrobia_GWA2_Elusimicrobia_61_42:0.050137065,(CG1_02_FULL_Elusimicrobia_56_21:0.073297382,(Bacteria_Elusimicrobia_RIFCSPHIGHO2_02_FULL_Elusimicrobia_61_10:0.177956730,Bacteria_Elusimicrobia_GWC2_Elusimicrobia_61_19:0.030207212)0.417:0.034340818)0.924:0.017542385)0.996:0.021042937)1.000:0.044513949,(Bacteria_Elusimicrobia_RifOxyA12_full_Elusimicrobia_57_11:0.092394912,(Bacteria_Elusimicrobia_GWF2_Elusimicrobia_62_30:0.065694718,CG08_land_8_20_14_0_20_Elusimicrobia_59_10:0.059448265)1.000:0.044272580)1.000:0.042759608)1.000:0.093059074,(Bacteria_Elusimicrobia_GWA2_Elusimicrobia_51_34:0.195865623,(Bacteria_Elusimicrobia_RIFOXYB2_FULL_Elusimicrobia_62_6:0.138872581,(Bacteria_Elusimicrobia_GWC2_Elusimicrobia_56_31:0.048018632,Bacteria_Elusimicrobia_RIFOXYA2_FULL_Elusimicrobia_53_38:0.048605739)1.000:0.092068122)1.000:0.061061691)0.543:0.035133715)1.000:0.120631182)1.000:0.112562297)1.000:0.109331155,(Bacteria_Elusimicrobia_RIFCSPLOWO2_12_FULL_Elusimicrobia_59_9:0.412721957,((Bacteria_Elusimicrobia_RIFCSPHIGHO2_02_FULL_Elusimicrobia_57_9:0.214694470,(CG11_big_fil_rev_8_21_14_0_20_Elusimicrobia_64_6:0.129840713,(Bacteria_Elusimicrobia_GWC2_Elusimicrobia_65_9:0.100995169,(Bacteria_Elusimicrobia_RIFOXYD12_FULL_Elusimicrobia_66_9:0.033668870,Bacteria_Elusimicrobia_RBG_16_Elusimicrobia_66_12:0.024808644)0.999:0.038810498)1.000:0.056880215)1.000:0.152336112)1.000:0.123723663,(CG_4_9_14_3_um_filter_150_Elusimicrobia_62_55:0.252501823,Bacteria_Elusimicrobia_GWA2_Elusimicrobia_69_24:0.242976136)1.000:0.126574563)0.986:0.071934278)0.960:0.058597931)1.000:0.163467623,((CG02_land_8_20_14_3_00_150_Elusimicrobia_37_13:0.261325022,(Bacteria_Elusimicrobia_RIFOXYA2_FULL_Elusimicrobia_39_19:0.191559587,(Bacteria_Elusimicrobia_RIFOXYA2_FULL_Elusimicrobia_40_6:0.106072223,Bacteria_Elusimicrobia_RIFOXYB2_FULL_Elusimicrobia_48_7:0.126057774)1.000:0.087539764)1.000:0.155889173)1.000:0.168572465,(((Bacteria_Elusimicrobia_RIFCSPLOWO2_01_FULL_Elusimicrobia_59_12:0.433418975,(Bacteria_Elusimicrobia_RIFCSPLOWO2_02_FULL_Elusimicrobia_39_32:0.287739175,(Bacteria_Elusimicrobia_RIFCSPLOWO2_01_FULL_Elusimicrobia_64_13:0.212744613,Bacteria_Elusimicrobia_RIFCSPLOWO2_01_FULL_Elusimicrobia_54_10:0.238838791)0.994:0.079858803)1.000:0.205141939)0.978:0.057882317,((Bacteria_Elusimicrobia_Endomicrobia_Candidatus_Endomicrobium_trichonymphae_submission_450:0.052917309,Bacteria_Elusimicrobia_Elusimicrobia_uncultured_Termite_group_1_bacterium_phylotype_Rs_D17:0.057782767)1.000:0.313715925,(Bacteria_Elusimicrobia_RIFOXYA2_FULL_Elusimicrobia_47_53:0.172032792,(Bacteria_Elusimicrobia_RIFOXYB2_FULL_Elusimicrobia_50_12:0.163678833,Bacteria_Elusimicrobia_RIFOXYB2_FULL_Elusimicrobia_49_7:0.179317959)0.474:0.033569680)1.000:0.080081525)1.000:0.125752395)0.104:0.040477273,(CG06_land_8_20_14_3_00_150_Elusimicrobia_38_11:0.144716472,(Bacteria_Elusimicrobia_RIFOXYD2_FULL_Elusimicrobia_34_15:0.070762368,Bacteria_Elusimicrobia_RIFOXYD2_FULL_Elusimicrobia_34_30:0.088194142)1.000:0.102316063)1.000:0.312168592)0.223:0.038416385)0.989:0.057401126)1.000:0.156326362,((Bacteria_WOR_3_uncultured_SMTZ_42:0.171872705,Bacteria_WOR_3_uncultured_SMTZ_60:0.194724697)1.000:0.434153220,(CG08_land_8_20_14_0_20_Elusimicrobia_44_26:0.244197115,CG03_land_8_20_14_0_80_cor_Elusimicrobia_50_18:0.327042187)1.000:0.657442936)0.735:0.114401158)0.863:0.039736248,(Candidatus_Firestonebacteria_bacterium_RIFOXYC2_FULL_39_67:0.023584097,(Candidatus_Firestonebacteria_bacterium_RIFOXYA2_FULL_40_8:0.034232942,Candidatus_Firestonebacteria_bacterium_GWA2_43_8:0.064781484)0.946:0.019002232)1.000:0.645295351)0.491:0.036329561)0.986:0.043231973)0.995:0.050072074,(((((((Bacteria_Nitrospirae_RBG_19FT_COMBO_Nitrospirae_42_15:0.305220096,((Bacteria_Nitrospirae_Nitrospira_Nitrospirales_Nitrospiraceae_Leptospirillum_ferriphilum_YSK:0.551564559,(Bacteria_Nitrospirae_RIFCSPHIGHO2_01_FULL_Nitrospirae_66_17:0.345746665,(CG_4_9_14_3_um_filter_150_Nitrospirae_51_5:0.356578400,(Bacteria_Nitrospirae_RIFCSPLOWO2_02_FULL_Nitrospirae_62_14:0.182062923,(Bacteria_Nitrospirae_RBG_19FT_COMBO_Nitrospirae_58_9:0.158615192,Bacteria_Nitrospirae_Nitrospira_Candidatus_Nitrospira_defluvii:0.126417262)1.000:0.071607973)1.000:0.086750804)1.000:0.159593567)0.777:0.048510916)0.963:0.059613025,(Bacteria_Nitrospirae_RBG_16_Nitrospirae_43_11:0.182808162,Bacteria_Nitrospirae_RifCSPlowO2_12_Nitrospirae_42_9:0.178179296)1.000:0.248000640)0.249:0.032747643)0.999:0.055329103,(((Bacteria_Nitrospirae_GWC2_Nitrospirae_57_13:0.135147417,(Bacteria_Nitrospirae_RBG_19FT_COMBO_Nitrospirae_55_12:0.113975861,(Bacteria_Nitrospirae_GWC2_Nitrospirae_56_14:0.094296092,Bacteria_Nitrospirae_GWC2_Nitrospirae_57_9:0.095701260)0.990:0.035792848)0.960:0.039574758)1.000:0.193945559,Bacteria_Nitrospirae_RBG_16_Nitrospirae_64_22:0.386360631)0.985:0.065419675,((Bacteria_Nitrospira_uncultured_SG8_35_1:0.264457298,Bacteria_Nitrospirae_RIFCSPHIGHO2_02_FULL_Nitrospirae_40_19:0.245409139)0.995:0.072644068,(((Bacteria_Nitrospirae_GWB2_Nitrospirae_47_37:0.199692946,Bacteria_Nitrospirae_Nitrospira_Nitrospirales_Nitrospiraceae_Thermodesulfovibrio_yellowstonii_DSM_11347:0.288845650)1.000:0.085647097,Bacteria_Nitrospirae_Nitrospira_Nitrospirales_Nitrospiraceae_Candidatus_Magnetobacterium_sp._MYR_1:0.329700187)0.890:0.025860607,(((Bacteria_Nitrospirae_RBG_13_Nitrospirae_43_8:0.001451568,Nitrospirae_bacterium_RBG_13_43_8:0.000986787)1.000:0.191477648,(Bacteria_Nitrospira_uncultured_SMTZ_35:0.176564948,((Bacteria_Nitrospirae_RBG_13_Nitrospirae_41_22:0.096914610,Bacteria_Nitrospirae_RBG_19FT_COMBO_Thermodesulfovibrio_42_12:0.107915035)0.403:0.019104876,((Bacteria_Nitrospirae_RBG_19FT_COMBO_Thermodesulfovibrio_41_18:0.042466594,CG_4_9_14_3_um_filter_150_Nitrospirae_41_27:0.047185109)1.000:0.042454414,Bacteria_Nitrospirae_RBG_13_Nitrospirae_39_12:0.132143105)0.458:0.014732419)0.991:0.024545070)0.997:0.041076558)1.000:0.064637647,(Bacteria_Nitrospirae_BJP_IG2158_Nitrospirae_45_240:0.238450130,(CG02_land_8_20_14_3_00_150_Nitrospirae_44_33:0.059418319,(Bacteria_Nitrospirae_GWF2_Nitrospirae_44_13:0.027758927,Bacteria_Nitrospirae_RBG_16_Nitrospirae_43_8:0.028020318)1.000:0.034968320)1.000:0.141577760)0.933:0.035872332)1.000:0.047289392)1.000:0.074620789)1.000:0.124955739)0.863:0.026166479)1.000:0.058217705,(CG18_big_fil_WC_8_21_14_2_50_Nitrospirae_70_55:0.509447500,CG2_30_FULL_Nitrospirae_53_67:0.331013220)1.000:0.132265125)0.998:0.044631015,(((Bacteria_Modulibacteria_KSB3_bacterium_UASB14:0.146847960,Bacteria_Modulibacteria_KSB3_bacterium_UASB270:0.140893487)1.000:0.290579545,((Candidatus_Rokubacteria_bacterium_RIFCSPLOWO2_02_FULL_71_18:0.242557318,(((Bacteria_CP_Rokubacteria_13_1_40CM_Rokubacteria_69_27:0.082175195,Bacteria_CP_Rokubacteria_13_2_20CM_2_Rokubacteria_64_8:0.106024992)0.987:0.032680118,(Bacteria_CP_Rokubacteria_13_1_20CM_4_Rokubacteria_70_14:0.092599023,Candidatus_Rokubacteria_bacterium_GWA2_73_35:0.102699576)0.125:0.014602813)0.999:0.039597585,(Candidatus_Rokubacteria_bacterium_GWC2_70_16:0.168833668,(Candidatus_Rokubacteria_bacterium_RIFCSPHIGHO2_02_FULL_69_13:0.040571461,Candidatus_Rokubacteria_bacterium_RIFCSPLOWO2_02_FULL_68_19:0.011105288)1.000:0.157369702)0.999:0.048472739)1.000:0.118883492)1.000:0.226544497,(Bacteria_CP_NC10_CSP1_5:0.270610316,(Bacteria_CP_NC10_Candidatus_Methylomirabilis_oxyfera:0.273292146,(Bacteria_NC10_RIFCSPLOWO2_02_FULL_NC10_66_22:0.072545188,(Bacteria_NC10_RBG_16_NC10_65_8:0.006066892,candidate_division_NC10_bacterium_RBG_16_65_8:0.019174827)1.000:0.134501479)1.000:0.164499869)0.992:0.061333661)1.000:0.148161854)0.999:0.079327941)0.389:0.037193064,(((Bacteria_Nitrospinae_RIFCSPLOWO2_12_FULL_Nitrospinae_45_22:0.374673582,(Bacteria_Nitrospinae_RifCSPlowO2_12_Nitrospinae_39_15:0.356136047,(Bacteria_Nitrospirae_RIFCSPLOWO2_12_FULL_Nitrospinae_47_7:0.242236632,((Bacteria_Nitrospinae_Nitrospinia_Nitrospinales_Nitrospinaceae_Nitrospina_sp._AB_629_B06:0.060788128,(Bacteria_Nitrospinae_Nitrospinia_Nitrospinales_Nitrospinaceae_Nitrospina_sp._AB_629_B18:0.066587303,Bacteria_Nitrospinae_Nitrospinia_Nitrospinales_Nitrospinaceae_Nitrospina_sp._SCGC_AAA288_L16:0.016129356)1.000:0.039990195)1.000:0.202500942,(CG11_big_fil_rev_8_21_14_0_20_Nitrospinae_56_8:0.167265829,CG11_big_fil_rev_8_21_14_0_20_Nitrospinae_45_15:0.209710017)1.000:0.067086355)0.875:0.042454452)1.000:0.212334546)0.997:0.063072203)0.402:0.036524153,((Bacteria_CP_Tectomicrobia_Candidatus_Entotheonella_sp._TSY1:0.026954982,Bacteria_CP_Tectomicrobia_Candidatus_Entotheonella_sp._TSY2:0.028766918)1.000:0.380792983,Candidatus_Tectomicrobia_bacterium_RIFCSPLOWO2_12_FULL_69_37:0.540998662)0.898:0.094758087)0.996:0.056022221,(Candidatus_Schekmanbacteria_bacterium_RIFCSPLOWO2_12_FULL_38_15:0.152390056,Candidatus_Schekmanbacteria_bacterium_GWA2_38_11:0.165400681)1.000:0.315240975)0.985:0.044139116)0.899:0.022975602)0.733:0.029335446,(((((((((Bacteria_Thermodesulfobacteria_Thermodesulfobacteria_Thermodesulfobacteriales_Thermodesulfobacteriaceae_Thermodesulfatator_atlanticus_DSM_21156:0.048637167,Bacteria_Thermodesulfobacteria_Thermodesulfobacteria_Thermodesulfobacteriales_Thermodesulfobacteriaceae_Thermodesulfatator_indicus_CIR29812_DSM_15286:0.047672054)1.000:0.132782431,(Bacteria_Thermodesulfobacteria_Thermodesulfobacteria_Thermodesulfobacteriales_Thermodesulfobacteriaceae_Thermodesulfobacterium_sp._OPB45:0.062234451,(Bacteria_Thermodesulfobacteria_Thermodesulfobacteria_Thermodesulfobacteriales_Thermodesulfobacteriaceae_Thermodesulfobacterium_hydrogeniphilum_DSM_14290:0.053250628,(Bacteria_Thermodesulfobacteria_Thermodesulfobacteria_Thermodesulfobacteriales_Thermodesulfobacteriaceae_Thermodesulfobacterium_commune_DSM_2178:0.015667416,(Bacteria_Thermodesulfobacteria_Thermodesulfobacteria_Thermodesulfobacteriales_Thermodesulfobacteriaceae_Thermodesulfobacterium_hveragerdense_DSM_12571:0.009674313,Bacteria_Thermodesulfobacteria_Thermodesulfobacteria_Thermodesulfobacteriales_Thermodesulfobacteriaceae_Thermodesulfobacterium_thermophilum_DSM_1276:0.011784099)1.000:0.033782208)1.000:0.083250211)0.893:0.025549528)1.000:0.194877631)1.000:0.247096203,(Bacteria_Proteobacteria_deltaepsilon_subdivisions_Deltaproteobacteria_Syntrophobacterales_Syntrophobacteraceae_Thermodesulforhabdus_norvegica_DSM_9990:0.203668968,(Bacteria_Proteobacteria_deltaepsilon_subdivisions_Deltaproteobacteria_Syntrophobacterales_Syntrophobacteraceae_Syntrophobacter_fumaroxidans_MPOB:0.167551465,CG2_30_FULL_Syntrophobacteraceae_61_12:0.210018445)1.000:0.100690768)1.000:0.115849254)0.174:0.042143353,(((Bacteria_Proteobacteria_deltaepsilon_subdivisions_Deltaproteobacteria_Desulfovibrionales_Desulfohalobiaceae_Desulfovermiculus_halophilus_DSM_18834:0.268152240,Bacteria_Proteobacteria_deltaepsilon_subdivisions_Deltaproteobacteria_Desulfovibrionales_Desulfohalobiaceae_Desulfohalobium_retbaense_DSM_5692:0.219703530)1.000:0.090716653,((Bacteria_Proteobacteria_deltaepsilon_subdivisions_Deltaproteobacteria_Desulfovibrionales_Desulfohalobiaceae_Desulfonatronospira_thiodismutans_ASO3_1_unfinished_sequence:0.189120106,Bacteria_Proteobacteria_deltaepsilon_subdivisions_Deltaproteobacteria_Desulfovibrionales_Desulfohalobiaceae_Desulfonatronovibrio_hydrogenovorans_DSM_9292:0.155292039)1.000:0.131202907,Bacteria_Proteobacteria_deltaepsilon_subdivisions_Deltaproteobacteria_Desulfovibrionales_Desulfomicrobiaceae_Desulfomicrobium_baculatum_DSM_4028:0.269200913)0.880:0.049352272)0.652:0.031414368,((Bacteria_Proteobacteria_deltaepsilon_subdivisions_Deltaproteobacteria_Desulfovibrionales_Desulfovibrionaceae_Desulfocurvus_vexinensis_DSM_17965:0.189972749,((Bacteria_Proteobacteria_deltaepsilon_subdivisions_Deltaproteobacteria_Desulfovibrionales_Desulfovibrionaceae_Desulfovibrio_desulfuricans_subsp._desulfuricans_str._ATCC_27774:0.119121325,(Bacteria_Proteobacteria_deltaepsilon_subdivisions_Deltaproteobacteria_Desulfovibrionales_Desulfovibrionaceae_Lawsonia_intracellularis_PHEMN1_00:0.246710008,Bacteria_Proteobacteria_deltaepsilon_subdivisions_Deltaproteobacteria_Desulfovibrionales_Desulfovibrionaceae_Bilophila_wadsworthia_3_1_6:0.080802108)0.986:0.051797696)1.000:0.148320094,(Desulfovibrionales_bacterium_GWA2_65_9:0.074783437,CG1_02_FULL_Desulfovibrionales_65_16:0.048969455)1.000:0.198708355)0.041:0.031533821)1.000:0.060068894,Bacteria_Proteobacteria_deltaepsilon_subdivisions_Deltaproteobacteria_Desulfovibrionales_Desulfonatronumaceae_Desulfonatronum_thioautotrophicum_ASO4_1:0.303220042)0.589:0.043709987)1.000:0.306199685)0.458:0.030750033,(((Bacteria_Proteobacteria_deltaepsilon_subdivisions_Deltaproteobacteria_Desulfobacterales_Desulfobacteraceae_Candidatus_Magnetoglobus_multicellularis_Araruama:0.348077826,(((Bacteria_Proteobacteria_deltaepsilon_subdivisions_Deltaproteobacteria_Desulfobacterales_Desulfobacteraceae_Desulfosarcina_variabilis:0.239033548,(((CG07_land_8_20_14_0_80_Desulfobacterales_52_14:0.185800454,Deltaproteobacteria_bacterium_RBG_13_49_15:0.156739594)1.000:0.099011502,CG1_02_FULL_Desulfobacterales_45_11:0.183294938)0.996:0.047232080,(Bacteria_Proteobacteria_deltaepsilon_subdivisions_Deltaproteobacteria_Desulfobacterales_Desulfobacteraceae_Desulfonema_limicola:0.149771683,Bacteria_Proteobacteria_deltaepsilon_subdivisions_Deltaproteobacteria_Desulfobacterales_Desulfobacteraceae_Desulfatirhabdium_butyrativorans_DSM_18734:0.334301810)0.389:0.030693020)0.503:0.019542969)0.990:0.036876619,((Bacteria_Proteobacteria_deltaepsilon_subdivisions_Deltaproteobacteria_Desulfobacterales_Desulfobacteraceae_Desulforegula_conservatrix_Mb1Pa_DSM_13527:0.241128949,Bacteria_Proteobacteria_deltaepsilon_subdivisions_Deltaproteobacteria_Desulfobacterales_Desulfobacteraceae_Desulfobotulus_alkaliphilus_ASO4_4:0.226842049)0.980:0.056983503,(Bacteria_Proteobacteria_deltaepsilon_subdivisions_Deltaproteobacteria_Desulfobacterales_Desulfobacteraceae_Desulfobacterium_autotrophicum_HRM2:0.168258988,(((Bacteria_Proteobacteria_deltaepsilon_subdivisions_Deltaproteobacteria_Desulfobacterales_Desulfobacteraceae_Desulfobacula_toluolica_Tol2:0.059971732,Desulfobacterales_bacterium_RIFOXYA12_FULL_46_15:0.130938849)1.000:0.031807196,(Bacteria_Proteobacteria_deltaepsilon_subdivisions_Deltaproteobacteria_Desulfobacterales_Desulfobacteraceae_Desulfotignum_phosphitoxidans_FiPS_3:0.124218285,Bacteria_Proteobacteria_deltaepsilon_subdivisions_Deltaproteobacteria_Desulfobacterales_Desulfobacteraceae_Desulfospira_joergensenii_DSM_10085:0.060061149)0.848:0.023592521)0.620:0.021278119,Bacteria_Proteobacteria_deltaepsilon_subdivisions_Deltaproteobacteria_Desulfobacterales_Desulfobacteraceae_Desulfobacter_postgatei_2ac9:0.092099864)1.000:0.154192849)1.000:0.163902970)0.998:0.051634363)0.278:0.023674303,(Bacteria_Proteobacteria_deltaepsilon_subdivisions_Deltaproteobacteria_Desulfobacterales_Desulfobacteraceae_Desulfatibacillum_alkenivorans_AK_01_Desulfatibacillum_alkenivorans_AK_01:0.260882282,Bacteria_Proteobacteria_deltaepsilon_subdivisions_Deltaproteobacteria_Desulfobacterales_Desulfobacteraceae_Desulfococcus_oleovorans_Hxd3:0.294140065)0.312:0.028817742)0.854:0.041520488)1.000:0.125281317,(Deltaproteobacteria_bacterium_RBG_13_43_22:0.361671141,(Deltaproteobacteria_bacterium_RBG_19FT_COMBO_46_9:0.287803411,(Bacteria_Proteobacteria_deltaepsilon_subdivisions_Deltaproteobacteria_Desulfobacterales_Desulfobacteraceae_Desulfobacterium_anilini_DSM_4660:0.205693323,CG2_30_FULL_Deltaproteobacteria_51_40:0.264381640)0.683:0.061224294)1.000:0.127598218)0.846:0.041700997)0.993:0.042144370,((Bacteria_Proteobacteria_deltaepsilon_subdivisions_Deltaproteobacteria_Syntrophobacterales_Syntrophaceae_Desulfobacca_acetoxidans_DSM_11109:0.210201382,(Deltaproteobacteria_bacterium_RBG_13_58_19:0.135191153,(Deltaproteobacteria_bacterium_RBG_13_60_28:0.111329531,(Desulfobacca_sp._RBG_16_58_9:0.086324636,(CG07_land_8_20_14_0_80_Deltaproteobacteria_60_11:0.035727545,Desulfobacca_sp._RBG_16_60_12:0.029634209)1.000:0.078176302)0.982:0.033675846)0.993:0.047241084)1.000:0.119274208)1.000:0.194552444,(Bacteria_Proteobacteria_deltaepsilon_subdivisions_Deltaproteobacteria_Desulfarculales_Desulfarculaceae_Desulfarculus_baarsii_DSM_2075:0.365365226,(((CG2_30_FULL_Deltaproteobacteria_60_27:0.212552344,(Bacteria_Proteobacteria_deltaepsilon_subdivisions_Deltaproteobacteria_Desulfobacterales_Desulfobulbaceae_Desulfurivibrio_alkaliphilus_AHT2:0.191897242,Deltaproteobacteria_bacterium_RIFOXYD12_FULL_55_16:0.193685402)0.998:0.052972408)0.355:0.025983438,(Deltaproteobacteria_bacterium_RIFOXYD12_FULL_57_12:0.216202885,Deltaproteobacteria_bacterium_RIFOXYD12_FULL_50_9:0.234955211)0.121:0.037807895)0.983:0.046088008,(Bacteria_Proteobacteria_deltaepsilon_subdivisions_Deltaproteobacteria_Desulfobacterales_Desulfobulbaceae_Desulfobulbus_propionicus_DSM_2032:0.281017082,(Bacteria_Proteobacteria_deltaepsilon_subdivisions_Deltaproteobacteria_Desulfobacterales_Desulfobulbaceae_Desulfocapsa_sulfexigens_DSM_10523:0.180064087,(Desulfobacterales_bacterium_GWB2_56_26:0.146693097,Bacteria_Proteobacteria_deltaepsilon_subdivisions_Deltaproteobacteria_Desulfobacterales_Desulfobulbaceae_Desulfotalea_psychrophila_LSv54:0.118276314)0.930:0.045671338)1.000:0.125445306)0.992:0.061663346)1.000:0.209990388)0.959:0.047915676)0.541:0.022782147)0.982:0.031387159)1.000:0.055590898,(Bacteria_Proteobacteria_deltaepsilon_subdivisions_Deltaproteobacteria_Syntrophobacterales_Syntrophaceae_Desulfomonile_tiedjei_DCB_1_DSM_6799:0.448081463,(Deltaproteobacteria_bacterium_GWC2_65_14:0.114710920,((Deltaproteobacteria_bacterium_GWA2_65_63:0.025409260,(Deltaproteobacteria_bacterium_RIFOXYD2_FULL_66_9:0.024844120,CG2_30_FULL_Deltaproteobacteria_66_27:0.037162942)1.000:0.036826332)1.000:0.144070448,Deltaproteobacteria_bacterium_RBG_16_64_85:0.109805717)0.189:0.044522659)1.000:0.311613081)0.954:0.063367101)0.999:0.047392359,(((((CG2_30_FULL_Deltaproteobacteria_43_15:0.268394435,(Deltaproteobacteria_bacterium_RBG_13_51_10:0.122410775,Deltaproteobacteria_bacterium_RBG_19FT_COMBO_52_11:0.118521079)1.000:0.223845089)0.082:0.037327185,((Bacteria_Proteobacteria_deltaepsilon_subdivisions_Deltaproteobacteria_Syntrophobacterales_Syntrophaceae_Smithella_sp._F21:0.093358712,(Deltaproteobacteria_bacterium_RBG_16_44_11:0.026943208,Deltaproteobacteria_bacterium_RBG_19FT_COMBO_43_11:0.032186941)1.000:0.077778315)1.000:0.095462341,((Syntrophus_sp._GWC2_56_31:0.086260698,(CG03_land_8_20_14_0_80_cor_Syntrophobacterales_58_14:0.095593601,(Syntrophobacterales_bacterium_RBG_19FT_COMBO_59_10:0.061440265,Deltaproteobacteria_bacterium_RBG_16_58_17:0.050007402)0.994:0.023052175)0.046:0.015947433)1.000:0.111285705,Bacteria_Proteobacteria_deltaepsilon_subdivisions_Deltaproteobacteria_Syntrophobacterales_Syntrophaceae_Syntrophus_aciditrophicus_SB:0.254796299)0.965:0.051240444)1.000:0.235299554)0.898:0.041044654,((Bacteria_Proteobacteria_RIFCSPLOWO2_02_FULL_Proteobacteria_53_8:0.200914127,(Deltaproteobacteria_bacterium_RBG_19FT_COMBO_58_16:0.189848087,(Deltaproteobacteria_bacterium_GWB2_55_19:0.139498873,(Deltaproteobacteria_bacterium_GWA2_54_12:0.085440151,(Deltaproteobacteria_bacterium_GWC2_55_46:0.071139669,Deltaproteobacteria_bacterium_GWA2_55_10:0.075386522)0.999:0.036607495)1.000:0.074616282)0.457:0.036118700)0.959:0.039775483)1.000:0.159507851,(Deltaproteobacteria_bacterium_GWC2_42_11:0.239170643,(Deltaproteobacteria_bacterium_RIFCSPLOWO2_02_44_9:0.126456649,(Deltaproteobacteria_bacterium_RIFCSPLOWO2_02_FULL_42_39:0.129570766,Deltaproteobacteria_bacterium_RIFCSPHIGHO2_02_FULL_43_33:0.088659665)0.217:0.028333753)1.000:0.122015409)0.999:0.062191498)1.000:0.184247720)0.674:0.027582394,((Deltaproteobacteria_bacterium_RBG_13_61_14:0.460895086,(Deltaproteobacteria_bacterium_RIFCSPLOWO2_12_FULL_57_22:0.134280130,(Deltaproteobacteria_bacterium_RIFCSPLOWO2_12_FULL_60_16:0.106661588,Deltaproteobacteria_bacterium_RIFCSPLOWO2_12_FULL_60_19:0.167755548)0.946:0.043147284)1.000:0.269680865)1.000:0.095176549,(((Deltaproteobacteria_bacterium_RBG_16_54_18:0.118949637,(Deltaproteobacteria_bacterium_RBG_16_54_11:0.089198070,Deltaproteobacteria_bacterium_RBG_13_52_11:0.070828979)0.071:0.027867233)1.000:0.235403901,(Deltaproteobacteria_bacterium_RBG_16_50_11:0.122296107,((Deltaproteobacteria_bacterium_RBG_13_52_11b:0.124407254,Deltaproteobacteria_bacterium_RBG_16_47_11:0.122738947)0.990:0.026146260,((CG03_land_8_20_14_0_80_cor_Deltaproteobacteria_45_14:0.078124423,Deltaproteobacteria_bacterium_RBG_13_47_9:0.123932378)0.989:0.021729390,(Deltaproteobacteria_bacterium_RBG_13_53_10:0.132282849,(Deltaproteobacteria_bacterium_RBG_16_48_10:0.069746872,Deltaproteobacteria_bacterium_RBG_16_49_23:0.124698029)0.775:0.016868423)0.558:0.013194328)0.893:0.017451423)0.384:0.028944638)1.000:0.197955918)0.971:0.055535665,Bacteria_Proteobacteria_deltaepsilon_subdivisions_Deltaproteobacteria_Syntrophobacterales_Syntrophorhabdaceae_Syntrophorhabdus_aromaticivorans_UI:0.487535990)0.289:0.034708118)0.805:0.023916791)0.721:0.023931792,((((Bacteria_Proteobacteria_deltaepsilon_subdivisions_Deltaproteobacteria_Desulfuromonadales_Geobacteraceae_Geoalkalibacter_ferrihydriticus_DSM_17813:0.151660587,(Bacteria_Proteobacteria_deltaepsilon_subdivisions_Deltaproteobacteria_Desulfuromonadales_Desulfuromonadaceae_Desulfuromonas_acetoxidans_DSM_684:0.176249114,(Bacteria_Proteobacteria_deltaepsilon_subdivisions_Deltaproteobacteria_Desulfuromonadales_Desulfuromonadaceae_Desulfuromusa_kysingii_DSM_7343:0.143989096,Bacteria_Proteobacteria_deltaepsilon_subdivisions_Deltaproteobacteria_Desulfuromonadales_Geobacteraceae_Geopsychrobacter_electrodiphilus_DSM_16401:0.119285458)1.000:0.114138093)0.878:0.031295172)0.394:0.024913257,(Desulfuromonadales_bacterium_GWD2_61_12:0.137407184,(Bacteria_Proteobacteria_deltaepsilon_subdivisions_Deltaproteobacteria_Desulfuromonadales_Pelobacteraceae_Pelobacter_carbinolicus_DSM_2380:0.169540613,Pelobacteraceae_bacterium_GWC2_58_13:0.098306353)0.631:0.024342178)0.981:0.027061622)1.000:0.127686682,(Geobacteraceae_bacterium_GWC2_58_44:0.153546966,(Bacteria_Proteobacteria_deltaepsilon_subdivisions_Deltaproteobacteria_Desulfuromonadales_Geobacteraceae_Geobacter_lovleyi_SZ:0.140503836,(Geobacteraceae_bacterium_GWC2_53_11:0.096639682,Geobacteraceae_bacterium_GWC2_48_7:0.152340451)0.999:0.063000778)1.000:0.087538587)1.000:0.106330398)1.000:0.110026586,(Deltaproteobacteria_bacterium_GWA2_47_9:0.338663008,Deltaproteobacteria_bacterium_RBG_13_65_10:0.439509003)0.809:0.047711702)0.992:0.044122364)0.869:0.027329645)0.998:0.039726293,((Deltaproteobacteria_bacterium_RIFOXYA12_FULL_61_11:0.541478566,((((Bacteria_Proteobacteria_deltaepsilon_subdivisions_Deltaproteobacteria_Myxococcales_Cystobacterineae_Cystobacteraceae_Cystobacter_violaceus_Cb_vi76:0.068878962,(Bacteria_Proteobacteria_deltaepsilon_subdivisions_Deltaproteobacteria_Myxococcales_Cystobacterineae_Cystobacteraceae_Stigmatella_aurantiaca_DW43_1:0.066631230,(Bacteria_Proteobacteria_deltaepsilon_subdivisions_Deltaproteobacteria_Myxococcales_Cystobacterineae_Myxococcaceae_Corallococcus_coralloides_DSM_2259:0.045030809,Bacteria_Proteobacteria_deltaepsilon_subdivisions_Deltaproteobacteria_Myxococcales_Cystobacterineae_Myxococcaceae_Myxococcus_xanthus_DK_1622:0.053970452)0.990:0.026168853)0.845:0.026140034)1.000:0.230300473,(Bacteria_Proteobacteria_deltaepsilon_subdivisions_Deltaproteobacteria_Myxococcales_Cystobacterineae_Myxococcaceae_Anaeromyxobacter_dehalogenans_2CP_C:0.108037773,Anaeromyxobacter_sp._RBG_16_69_14:0.105337799)1.000:0.184931919)1.000:0.159866282,CG_4_9_14_3_um_filter_150_Deltaproteobacteria_63_12:0.515271974)0.127:0.032253933,(((Bacteria_Proteobacteria_deltaepsilon_subdivisions_Deltaproteobacteria_Myxococcales_Sorangiineae_Polyangiaceae_Sorangium_cellulosum_So0157_2:0.078023440,Bacteria_Proteobacteria_deltaepsilon_subdivisions_Deltaproteobacteria_Myxococcales_Sorangiineae_Polyangiaceae_Chondromyces_apiculatus_DSM_436:0.095711355)1.000:0.402966270,(Bacteria_Proteobacteria_deltaepsilon_subdivisions_Deltaproteobacteria_Myxococcales_Nannocystineae_Kofleriaceae_Haliangium_ochraceum_DSM_14365:0.370877151,(Bacteria_Proteobacteria_deltaepsilon_subdivisions_Deltaproteobacteria_Myxococcales_Nannocystineae_Nannocystaceae_Nannocystis_exedens_ATCC_25963:0.236008203,(Bacteria_Proteobacteria_deltaepsilon_subdivisions_Deltaproteobacteria_Myxococcales_Nannocystineae_Nannocystaceae_Plesiocystis_pacifica_SIR_1_unfinished_sequence:0.089020892,Bacteria_Proteobacteria_deltaepsilon_subdivisions_Deltaproteobacteria_Myxococcales_Sorangiineae_Sandaracinaceae_Sandaracinus_amylolyticus_DSM_53668:0.109457137)1.000:0.169886322)1.000:0.226322797)0.996:0.085041898)0.948:0.056340091,(Deltaproteobacteria_bacterium_RIFOXYA12_FULL_58_15:0.403110560,Deltaproteobacteria_bacterium_RBG_16_71_12:0.479971093)0.899:0.056684319)0.984:0.037613996)1.000:0.064411029)0.976:0.044710401,((((Bacteria_Bdellovibrio_Bdellovibrionales_Bacteroivoracaceae_RIFOXYD1_FULL_Bdellovibrionales_53_11:0.151705340,(Bdellovibrionales_bacterium_RIFOXYD1_FULL_44_7:0.127978016,(Bacteria_Bdellovibrio_Bdellovibrionales_Bdellovibrionaceae_GWA1_Bdellovibrionales_52_35:0.119845602,(Bdellovibrionales_bacterium_RIFOXYD1_FULL_55_31:0.105002405,Bdellovibrionales_bacterium_GWB1_55_8:0.117694919)0.985:0.033357463)1.000:0.056416656)0.843:0.048893757)1.000:0.360816204,(CG10_big_fil_rev_8_21_14_0_10_Bdellovibrionales_45_34:0.286752683,(Bacteria_Bdellovibrio_Bdellovibrionales_RBG_16_Bdellovibrionales_40_8:0.344535065,(CG10_big_fil_rev_8_21_14_0_10_Bdellovibrio_47_8:0.228773959,(Bacteria_Proteobacteria_deltaepsilon_subdivisions_Deltaproteobacteria_Bdellovibrionales_Bdellovibrionaceae_Bdellovibrio_bacteriovorus_HD100:0.114144902,Bdellovibrionales_bacterium_RIFCSPHIGHO2_02_FULL_40_15:0.215096683)0.511:0.039818909)1.000:0.125883846)1.000:0.084971064)1.000:0.254677179)0.943:0.056980892,(Deltaproteobacteria_bacterium_RIFCSPHIGHO2_12_FULL_43_9:0.515825127,(Deltaproteobacteria_bacterium_RIFCSPHIGHO2_02_FULL_38_15:0.260967398,Deltaproteobacteria_bacterium_RIFCSPHIGHO2_02_FULL_40_11:0.311901324)1.000:0.272611109)0.916:0.049307287)0.989:0.050591701,(CG11_big_fil_rev_8_21_14_0_20_Deltaproteobacteria_45_16:0.666300038,((Deltaproteobacteria_bacterium_GWA2_45_12:0.255475252,Deltaproteobacteria_bacterium_RIFCSPLOWO2_12_FULL_40_28:0.270719363)1.000:0.266227863,(Deltaproteobacteria_bacterium_RIFCSPLOWO2_02_FULL_50_16:0.491115151,((CG11_big_fil_rev_8_21_14_0_20_Deltaproteobacteria_47_16:0.413032933,(Deltaproteobacteria_bacterium_RIFCSPLOWO2_02_FULL_47_10:0.168965526,CG11_big_fil_rev_8_21_14_0_20_Deltaproteobacteria_49_13:0.199767156)1.000:0.186777979)1.000:0.102494806,((Deltaproteobacteria_bacterium_RIFCSPLOWO2_02_FULL_46_8:0.190462487,Deltaproteobacteria_bacterium_RIFCSPHIGHO2_02_FULL_44_53:0.174512811)1.000:0.286545992,(CG07_land_8_20_14_0_80_Deltaproteobacteria_38_7:0.334480262,(CG11_big_fil_rev_8_21_14_0_20_Deltaproteobacteria_42_23:0.348186087,Deltaproteobacteria_bacterium_RIFCSPHIGHO2_02_FULL_44_16:0.319796899)1.000:0.110024559)1.000:0.081287457)0.902:0.052226663)0.993:0.061361409)0.638:0.038323828)0.978:0.054364022)0.895:0.050895439)0.963:0.035207897)0.998:0.040520768)0.996:0.038638349,((Bacteria_CP_Dadabacteria_LAC_COMBO_lowcgbin1_52_3600:0.032323281,(Bacteria_CP_Dadabacteria_LAC_COMBO_lowCGbin1_like_51_6394_partial:0.002225601,Bacteria_CP_Dadabacteria_LAC_S2O1_bin1_lowgc_50_27:0.004974134)1.000:0.047801660)1.000:0.305244688,(Candidatus_Dadabacteria_bacterium_RBG_19FT_COMBO_40_33:0.232644129,Candidatus_Dadabacteria_bacterium_RIFCSPHIGHO2_12_FULL_53_21:0.241233082)0.998:0.098131603)1.000:0.313107154)0.996:0.034714939)0.950:0.033124199,((Candidatus_Fischerbacteria_bacterium_RBG_13_37_8:0.512656468,(((Bacteria_CP_OP8_candidate_division_OP8_bacterium_SCGC_AAA252_A02_Combined_Assembly_OP8_1__OP8:0.006358405,(Bacteria_CP_OP8_candidate_division_OP8_bacterium_SCGC_AAA252_F08_Combined_Assembly_OP8_2__OP8:0.004354875,Bacteria_CP_OP8_candidate_division_OP8_bacterium_SCGC_AAA252_O11_SAK_001_85:0.003133199)0.804:0.009179822)1.000:0.157576322,(Bacteria_CP_OP8_candidate_division_OP8_bacterium_SCGC_AAA255_E10_SAK_001_126:0.039447592,Bacteria_CP_OP8_candidate_division_OP8_bacterium_SCGC_AAA252_K06_SAK_001_60:0.019156147)1.000:0.202695361)1.000:0.098696533,((Candidatus_Aminicenantes_bacterium_RBG_13_63_10:0.180713465,Candidatus_Aminicenantes_bacterium_RBG_13_62_12:0.233404813)0.999:0.060550971,((Candidatus_Aminicenantes_bacterium_RBG_19FT_COMBO_59_29:0.106699644,Candidatus_Aminicenantes_bacterium_RBG_16_63_16:0.134707035)1.000:0.067331949,(Candidatus_Aminicenantes_bacterium_RBG_13_64_14:0.062567299,Candidatus_Aminicenantes_bacterium_RBG_19FT_COMBO_65_30:0.043208989)1.000:0.201297642)0.877:0.036515305)0.999:0.060994121)1.000:0.301138276)0.993:0.076949252,(((CG_4_9_14_3_um_filter_150_Acidobacteria_49_7:0.455309169,(Bacteria_FibrobacteresAcidobacteria_group_Acidobacteria_Holophagae_Holophagales_Holophagaceae_Geothrix_fermentans_DSM_14018:0.074328011,Bacteria_FibrobacteresAcidobacteria_group_Acidobacteria_Holophagae_Holophagales_Holophagaceae_Holophaga_foetida_TMBS4_DSM_6591:0.105630292)1.000:0.358605400)0.998:0.084402538,(CG_SAG_2014_w16S_Bacteria_49_1:0.556783849,(Bacteria_Acidobacteria_RBG_16_Acidobacteria_64_8:0.392054319,(Bacteria_Acidobacteria_RBG_13_Acidobacteria_68_16:0.190314157,Bacteria_FibrobacteresAcidobacteria_group_Acidobacteria_unclassified_Acidobacteria_Thermoanaerobaculum_aquaticum_MP_01:0.115672082)1.000:0.208052444)0.986:0.083835684)0.224:0.044943632)0.517:0.027170309,((Bacteria_Acidobacteria_RBG_16_Acidobacteria_70_10:0.316400335,(Bacteria_Acidobacteria_RIFCSPLOWO2_12_FULL_Acidobacteria_66_10:0.169222510,((Bacteria_Acidobacteria_RIFCSPLOWO2_02_FULL_Acidobacteria_67_21:0.066771682,Bacteria_Acidobacteria_RIFCSPLOWO2_02_FULL_Acidobacteria_68_18:0.063675836)1.000:0.091561501,(Bacteria_Acidobacteria_RIFCSPLOWO2_12_FULL_Acidobacteria_66_21:0.137803285,(Bacteria_Acidobacteria_RIFCSPLOWO2_02_FULL_Acidobacteria_65_29:0.101158294,Bacteria_Acidobacteria_RIFCSPLOWO2_12_FULL_Acidobacteria_65_11:0.097173851)1.000:0.072890399)0.981:0.037338547)0.970:0.055124704)1.000:0.168236664)1.000:0.085568516,(Bacteria_Acidobacteria_RIFCSPHIGHO2_01_FULL_Acidobacteria_67_28:0.345099698,((Bacteria_Acidobacteria_RIFCSPLOWO2_02_FULL_Acidobacteria_59_13:0.166418287,((Bacteria_Acidobacteria_RIFCSPLOWO2_02_FULL_Acidobacteria_60_20:0.211286528,(Bacteria_Acidobacteria_RIFCSPLOWO2_12_FULL_Acidobacteria_60_22:0.105993394,Bacteria_Acidobacteria_RIFCSPLOWO2_02_FULL_Acidobacteria_61_28:0.123769753)0.958:0.041522745)0.387:0.029741591,(Bacteria_Acidobacteria_RIFCSPLOWO2_12_FULL_Acidobacteria_59_11:0.087222281,Bacteria_Acidobacteria_RIFCSPLOWO2_12_FULL_Acidobacteria_54_10:0.212855931)0.999:0.052042388)0.986:0.047080023)1.000:0.158684884,((Bacteria_FibrobacteresAcidobacteria_group_Acidobacteria_Acidobacteriia_Acidobacteriales_Acidobacteriaceae_Candidatus_Koribacter_versatilis_Ellin345:0.192267124,(Bacteria_FibrobacteresAcidobacteria_group_Acidobacteria_Acidobacteriia_Acidobacteriales_Acidobacteriaceae_Acidobacterium_capsulatum_ATCC_51196:0.100439273,(Bacteria_FibrobacteresAcidobacteria_group_Acidobacteria_Acidobacteriia_Acidobacteriales_Acidobacteriaceae_Edaphobacter_aggregans_DSM_19364:0.078174440,(Bacteria_FibrobacteresAcidobacteria_group_Acidobacteria_Acidobacteriia_Acidobacteriales_Acidobacteriaceae_Acidobacterium_sp._MP5ACTX8:0.093318140,Bacteria_FibrobacteresAcidobacteria_group_Acidobacteria_Acidobacteriia_Acidobacteriales_Acidobacteriaceae_Terriglobus_saanensis_SP1PR4:0.130891716)0.479:0.033773116)1.000:0.066933113)1.000:0.100133387)1.000:0.153057792,(Bacteria_FibrobacteresAcidobacteria_group_Acidobacteria_unclassified_Acidobacteria_Bryobacter_aggregatus_DSM_18758:0.252886087,Bacteria_FibrobacteresAcidobacteria_group_Acidobacteria_Solibacteres_Solibacterales_Solibacteraceae_Solibacter_usitatus_Ellin6076:0.181378495)1.000:0.122213521)0.796:0.047919149)0.858:0.057932920)1.000:0.093611346)1.000:0.067225751)0.965:0.041756357)1.000:0.116488694)0.985:0.041579094,(((((Bacteria_CP_TM6_GWF2_TM6_28_16:0.328372984,(Bacteria_CP_TM6_GWF2_TM6_38_10:0.249534436,(Bacteria_CP_TM6_GWF2_TM6_37_49:0.228482564,Bacteria_CP_TM6_GWF2_TM6_36_6_partial:0.218584573)0.999:0.105721073)1.000:0.100812883)1.000:0.150569920,((Bacteria_TM6_RIFCSPHIGHO2_12_FULL_TM6_38_8:0.502133121,(Bacteria_TM6_RIFCSPHIGHO2_12_FULL_TM6_32_22:0.370324018,Bacteria_TM6_RIFCSPHIGHO2_12_FULL_TM6_36_22:0.406288659)0.771:0.073796717)0.681:0.046593009,((Bacteria_CP_TM6_GWF2_TM6_32_72:0.354198727,(Bacteria_TM6_bacterium_JCVI_TM6SC1:0.370955973,Bacteria_CP_TM6_GWF2_TM6_30_66:0.363661292)0.842:0.060822294)0.900:0.043697806,(Bacteria_CP_TM6_GWE2_TM6_41_16:0.406530912,(Bacteria_CP_TM6_GWF2_TM6_43_17_partial:0.284250028,(Bacteria_CP_TM6_GWE2_TM6_42_60:0.193776992,Bacteria_CP_TM6_gwf2_TM6_43_87:0.169942295)1.000:0.108089367)1.000:0.192465663)1.000:0.092363551)0.087:0.032599022)1.000:0.099014072)1.000:0.472579592,(Bacteria_Proteobacteria_deltaepsilon_subdivisions_Deltaproteobacteria_Desulfurellales_Desulfurellaceae_Desulfurella_acetivorans_A63_DSM_5264:0.310229514,Bacteria_Proteobacteria_deltaepsilon_subdivisions_Deltaproteobacteria_Desulfurellales_Desulfurellaceae_Hippea_maritima_MH2_DSM_10411:0.232921784)1.000:0.291678508)0.747:0.067402303,(((CG03_land_8_20_14_0_80_cor_Huberarchaea_31_114:1.254779918,((((((Archaea_DPANN_Woesearchaeota_AR20_gwa2_scaffold_32:0.505383549,Archaea_Nanoarchaeota_candidate_division_DUSEL4_archaeon_SCGC_AAA011_L15_DUSEL_001_208:0.507819601)0.999:0.104015103,(Archaea_DPANN_Woesearchaeota_AR18_gwa2_scaffold_1772:0.652875947,(Archaea_DPANN_Woesearchaeota_AR17_gwa2_scaffold_2520:0.517960152,(Archaea_Nanoarchaeota_candidate_division_DUSEL4_archaeon_SCGC_AAA011_G17_DUSEL_001_198:0.064615962,Archaea_Nanoarchaeota_candidate_division_DUSEL4_archaeon_SCGC_AAA011_L22_Combined_Assembly_DUSEL4_1__DUSEL4:0.070065988)1.000:0.446483874)0.020:0.066616065)0.732:0.058470076)0.593:0.051941810,((CG_4_10_14_0_2_um_filter_Woesearchaeota_33_13:0.337621852,(Archaea_DPANN_Woesearchaeota_AR9_gwa2_scaffold_1018:0.394180536,(CG10_big_fil_rev_8_21_14_0_10_Woesearchaeota_45_16:0.316684816,(CG10_big_fil_rev_8_21_14_0_10_Woesearchaeota_32_24:0.425862175,CG10_big_fil_rev_8_21_14_0_10_Woesearchaeota_36_11:0.287675833)0.819:0.057242635)0.591:0.040363196)0.346:0.058033189)1.000:0.338298320,((((Archaea_DPANN_Woesearchaeota_AR16_gwa2_scaffold_1808:0.553881923,CG10_big_fil_rev_8_21_14_0_10_Woesearchaeota_44_13:0.401798834)1.000:0.114476690,(((Archaea_CP_DHVE_6_WOR_bin_DG_71:0.366410039,Archaea_CP_DHVE_6_WOR_bin_SMTZ_78:0.633530782)0.706:0.073247659,(Archaea_CP_DHVE_6_WOR_bin_SMTZ_00:0.291839922,(Archaea_CP_DHVE_6_WOR_bin_DG_71_5:0.148458827,Archaea_CP_DHVE_6_WOR_bin_SMTZ_69:0.168978210)1.000:0.216066872)1.000:0.146371852)1.000:0.127082748,((Archaea_DPANN_Woesearchaeota_AR4_gwa2_scaffold_135:0.594133257,((CG10_big_fil_rev_8_21_14_0_10_Woesearchaeota_37_12:0.412530393,CG10_big_fil_rev_8_21_14_0_10_Woesearchaeota_30_7:0.500594634)0.991:0.091932701,CG_4_10_14_0_8_um_filter_cor_Woesearchaeota_47_5:0.522767103)0.403:0.043740292)0.732:0.065070695,(CG1_02_FULL_Woesearchaeota_57_44:0.676519508,CG11_big_fil_rev_8_21_14_0_20_Woesearchaeota_43_8:0.511717600)0.901:0.084655693)0.105:0.015484541)0.979:0.028414814)0.284:0.032684513,((CG10_big_fil_rev_8_21_14_0_10_Woesearchaeota_33_12:0.396504275,(CG08_land_8_20_14_0_20_Woesearchaeota_47_9:0.580700883,CG07_land_8_20_14_0_80_Woesearchaeota_44_23:0.568260603)0.968:0.082032909)0.451:0.037292653,(Archaea_DPANN_Woesearchaeota_AR11_gwa2_scaffold_3980:0.437784524,Archaea_DPANN_Woesearchaeota_AR3_gwa2_scaffold_210:0.503089954)0.972:0.074567312)0.957:0.051428537)0.988:0.044495603,Archaea_DPANN_Woesearchaeota_AR15_gwa2_scaffold_65:0.651655486)0.738:0.043245909)1.000:0.085269945)1.000:0.088455735,(Archaea_DPANN_Pacearchaeota_AR6_gwa2_scaffold_10207:0.649657769,(((((Archaea_DPANN_Pacearchaeota_RBG_13_Pacearchaeota_36_9:0.014119169,Candidatus_Pacearchaeota_archaeon_RBG_13_36_9:0.028087734)1.000:0.485705754,(CG10_big_fil_rev_8_21_14_0_10_Pacearchaeota_32_14:0.493229371,(((CG10_big_fil_rev_8_21_14_0_10_Pacearchaeota_32_42:0.269490600,(Archaea_DPANN_Pacearchaeota_AR1_gwc2_scaffold_2477:0.018083712,CG11_big_fil_rev_8_21_14_0_20_Pacearchaeota_30_13:0.058913186)1.000:0.265260816)1.000:0.145127281,(Candidatus_Pacearchaeota_archaeon_RBG_13_33_26:0.269410207,CG10_big_fil_rev_8_21_14_0_10_Pacearchaeota_34_12:0.342636093)0.585:0.061991520)0.388:0.066587977,((Archaea_DPANN_Pacearchaeota_AR19_gwa2_scaffold_250:0.428139645,Archaea_DPANN_Pacearchaeota_AR13_gwb2_scaffold_657:0.316593858)0.080:0.054762158,Candidatus_Pacearchaeota_archaeon_RBG_16_35_8:0.350041624)0.582:0.047977270)0.863:0.080272671)1.000:0.122635539)0.920:0.073586616,((CG10_big_fil_rev_8_21_14_0_10_Pacearchaeota_30_48:0.455555937,CG10_big_fil_rev_8_21_14_0_10_Pacearchaeota_31_9:0.515994029)0.998:0.148786688,(CG10_big_fil_rev_8_21_14_0_10_Pacearchaeota_35_13:0.577300138,(CG10_big_fil_rev_8_21_14_0_10_Pacearchaeota_31_24:0.503115151,(CG10_big_fil_rev_8_21_14_0_10_Pacearchaeota_34_76:0.369649173,(CG1_02_FULL_Pacearchaeota_35_32:0.311441111,(CG1_02_SUB10_Pacearchaeota_32_132:0.392956781,CG1_02_FULL_Pacearchaeota_39_14:0.292534096)0.570:0.072560454)0.949:0.091004478)1.000:0.115484105)0.991:0.139235503)0.661:0.079419396)0.637:0.066728396)1.000:0.119969215,CG06_land_8_20_14_3_00_150_Pacearchaeota_35_12:0.672352436)0.118:0.069652582,CG_4_9_14_3_um_filter_150_Pacearchaeota_31_7:0.566188060)0.985:0.082034868)1.000:0.274474139)0.998:0.079531228,((Archaea_Euryarchaeota_Euryarchaeota_archaeon_SCGC_AC_312_F18:0.772455962,(Archaea_unclassified_Candidatus_Nanobsidianus_stetteri_Final_anotation_based_on_arCOG:0.836170597,Archaea_Nanoarchaeota_Nanoarchaeum_equitans_Kin4_M:0.550146386)1.000:0.292026143)0.427:0.063092075,CG10_big_fil_rev_8_21_14_0_10_Archaea_43_11:0.757450765)0.914:0.044768714)0.995:0.074330623,((((Archaea_Euryarchaeota_Altiarchaeales_Altiarchaeum_IMC4:0.590220882,(Archaea_Euryarchaeota_Altiarchaeales_Altiarchaeum_BJP_IG2157_Altiarchaeum_SM1_33_3500:0.225978544,(Archaea_Euryarchaeota_Altiarchaeales_Altiarchaeum_hamiconexum:0.029118528,CG_4_9_14_0_8_um_filter_Altiarchaeum_SM1_32_206:0.046034363)1.000:0.135530416)1.000:0.679068454)0.999:0.191138842,(((CG08_land_8_20_14_0_20_Diapherotrites_30_16:0.594177665,CG09_land_8_20_14_0_10_Diapherotrites_32_12:0.624961667)1.000:0.383064597,(CG08_land_8_20_14_0_20_Diapherotrites_34_12:0.677569368,((Archaea_DPANN_Diapherotrites_AR10_gwc2_scaffold_150:0.409424408,(Archaea_Diapherotrites_candidate_division_DUSEL3_archaeon_SCGC_AAA011_E11_DUSEL_001_206:0.288043644,CG11_big_fil_rev_8_21_14_0_20_Diapherotrites_37_9:0.317175787)1.000:0.195993127)0.992:0.084143421,(Archaea_DPANN_Diapherotrites_AR21_gwc2_scaffold_17919:0.481454612,CG10_big_fil_rev_8_21_14_0_10_Diapherotrites_31_34:0.418239055)0.167:0.057056281)0.997:0.102664891)0.999:0.128825159)1.000:0.194395191,((((CG08_land_8_20_14_0_20_Micraarchaeota_59_11:0.076324940,CG10_big_fil_rev_8_21_14_0_10_Micraarchaeota_59_7:0.069527969)1.000:0.407580520,(CG1_02_FULL_Micrarchaeota_60_51:0.453428153,CG1_02_FULL_Micrarchaeota_55_41:0.487489005)0.914:0.101298495)0.966:0.086172310,(CG1_02_FULL_Micrarchaeota_51_15:0.520282410,CG1_02_FULL_Micrarchaeota_55_22:0.596122399)0.675:0.076991361)1.000:0.286376316,(Archaea_Parvarchaeota_ARMAN_Candidatus_Micrarchaeum_acidiphilum_ARMAN2:1.104874608,(CG1_02_FULL_Micrarchaeota_49_24:0.824924961,(CG1_02_FULL_Micrarchaeota_47_40:0.474023976,CG10_big_fil_rev_8_21_14_0_10_Micrarchaeota_45_29:0.583689164)0.986:0.139507859)0.987:0.116262155)0.973:0.092018227)1.000:0.185621311)0.997:0.077683679)0.379:0.057273374,(((((((Archaea_Thaumarchaeota_Thaumarchaeota_archaeon_SCGC_AB_179_E04_GBS_N_001_221:0.357739571,(Archaea_Thaumarchaeota_Thaumarchaeota_archaeon_strain_DS1_Dragon_Thaumarchaeon:0.652502108,Archaea_Thaumarchaeota_Thaumarchaeota_archaeon_strain_BS4:0.523437704)0.779:0.117060787)0.923:0.094723045,(Thaumarchaeota_archaeon_RBG_16_49_8:0.595342857,(Archaea_Thaumarchaeota_Nitrososphaerales_Nitrososphaeraceae_Nitrososphaera_viennensis_EN76:0.457240272,(((Archaea_Thaumarchaeota_unclassified_Thaumarchaeota_Marine_Group_I_Marine_Group_I_thaumarchaeote_sp._SCGC_AAA288_K05:0.230742411,(Archaea_Thaumarchaeota_unclassified_Thaumarchaeota_Marine_Group_I_Marine_Group_I_thaumarchaeote_sp._SCGC_AAA288_P02:0.259552697,(Archaea_Thaumarchaeota_unclassified_Thaumarchaeota_Marine_Group_I_Marine_Group_I_thaumarchaeote_sp._SCGC_AAA288_P18:0.234676710,(((Archaea_Thaumarchaeota_unclassified_Thaumarchaeota_Marine_Group_I_Marine_Group_I_thaumarchaeote_sp._SCGC_AAA288_M23:0.079172441,Archaea_Thaumarchaeota_unclassified_Thaumarchaeota_Marine_Group_I_Marine_Group_I_thaumarchaeote_sp._SCGC_AAA288_E09:0.119261265)0.990:0.037077203,(Archaea_Thaumarchaeota_unclassified_Thaumarchaeota_Marine_Group_I_Marine_Group_I_crenarchaeon_SCGC_AB_629_I23:0.202987060,Archaea_Thaumarchaeota_unclassified_Thaumarchaeota_Marine_Group_I_Marine_Group_I_crenarchaeote_sp._SCGC_AAA288_I14:0.065145338)1.000:0.142795920)0.996:0.037461911,Archaea_Thaumarchaeota_Thaumarchaeota_archaeon_SCGC_AB_663_P07:0.328102472)0.447:0.026460914)1.000:0.086248114)0.510:0.037876333)0.999:0.087731101,Archaea_Thaumarchaeota_CSP1_1:0.227462886)0.932:0.058349375,(((Archaea_Thaumarchaeota_Nitrosopumilales_Nitrosopumilaceae_Nitrosopumilus_sp._MY1_MY1:0.081664840,CG_4_9_14_0_8_um_filter_Nitrosopumilales_34_10:0.102059680)1.000:0.094307271,(Archaea_Thaumarchaeota_Nitrosopumilales_Nitrosopumilaceae_Candidatus_Nitrosopumilus_koreensis_AR1:0.092343902,(Archaea_Thaumarchaeota_Thaumarchaeota_archaeon_SCGC_AAA282_K18:0.103855255,(Archaea_Thaumarchaeota_unclassified_Thaumarchaeota_Marine_Group_I_Marine_Group_I_thaumarchaeote_SCGC_AAA160_J20:0.137845711,CG_4_9_14_0_2_um_filter_Nitrosopumilales_34_16:0.106237456)0.960:0.022086744)0.997:0.047221282)1.000:0.057140018)1.000:0.121389384,(Archaea_Thaumarchaeota_Thaumarchaeota_archaeon_MY2:0.229869425,Archaea_Thaumarchaeota_Cenarchaeales_Cenarchaeaceae_Cenarchaeum_symbiosum_A.:0.388251282)1.000:0.068057362)0.301:0.048995360)1.000:0.356569816)1.000:0.193486518)0.786:0.065022392)1.000:0.179106889,((Archaea_CP_YNPFFA_candidate_division_YNPFFA_archaeon_SCGC_AAA471_B05_Combined_Assembly_YNPFFA_1__YNPFFA:0.040089697,Archaea_CP_YNPFFA_candidate_division_YNPFFA_archaeon_SCGC_AAA471_L14_GBS_N_001_23:0.105312812)1.000:0.736854323,(Archaea_Aigarchaeota_candidate_division_pSL4_archaeon_JGI_0000106_J15_GBS_C_001_288:0.358812258,((Archaea_Aigarchaeota_candidate_division_pSL4_archaeon_SCGC_AAA471_B22_Combined_Assembly_pSL4_1__pSL4:0.374136427,(Archaea_Aigarchaeota_candidate_division_pSL4_archaeon_SCGC_AAA471_E14_Combined_Assembly_pSL4_3__pSL4:0.043188980,Archaea_Aigarchaeota_candidate_division_pSL4_archaeon_SCGC_AAA471_E14_GBS_N_001_10:0.011137269)1.000:0.372848643)1.000:0.166061763,Archaea_Thaumarchaeota_unclassified_Thaumarchaeota_Candidatus_Caldiarchaeum_subterraneum:0.453190370)0.697:0.066596473)1.000:0.210302063)0.997:0.106803573)0.724:0.070982819,((Candidatus_Bathyarchaeota_archaeon_RBG_13_38_9:0.635474923,Candidatus_Bathyarchaeota_archaeon_RBG_16_48_13:0.506548785)0.887:0.095132071,((CG_4_8_14_3_um_filter_Bathyarchaeota_42_8:0.249404633,(Candidatus_Bathyarchaeota_archaeon_RBG_13_46_16b:0.244372126,CG07_land_8_20_14_0_80_Bathyarchaeota_47_9:0.212660223)0.990:0.068097101)1.000:0.283715428,(Archaea_Thaumarchaeota_MCG_Thaumarcheon_SCGC_AB_539_E09:0.307576542,(Candidatus_Bathyarchaeota_archaeon_RBG_13_52_12:0.400234628,Candidatus_Bathyarchaeota_archaeon_RBG_16_57_9:0.324101541)0.889:0.088660189)1.000:0.333502102)0.477:0.057777273)0.999:0.106907568)0.971:0.081982229,(Archaea_Korarchaeota_Candidatus_Korarchaeum_cryptofilum_OPF8:0.773675195,((Archaea_Crenarchaeota_Thermoprotei_Thermoproteales_Thermofilaceae_Thermofilum_pendens_Hrk_5:0.541267372,(((Archaea_Crenarchaeota_Thermoprotei_Thermoproteales_Thermoproteaceae_Pyrobaculum_aerophilum_IM2:0.075889848,Archaea_Crenarchaeota_Thermoprotei_Thermoproteales_Thermoproteaceae_Thermoproteus_neutrophilus_V24Sta:0.151951705)1.000:0.089974551,(Archaea_Crenarchaeota_Thermoprotei_Thermoproteales_Thermoproteaceae_Thermoproteus_uzoniensis_768_20_chromosome:0.161580192,Archaea_Crenarchaeota_Thermoprotei_Thermoproteales_Archaea_Crenarchaeota_Thermoprotei_Thermoproteales_YNP_Site_4_Thermoproteales_Type_II:0.112125531)1.000:0.119968949)1.000:0.224365530,((Archaea_Crenarchaeota_Thermoprotei_Thermoproteales_YNP_Site_19_Thermoproteales_Type_I:0.142047889,(Archaea_Crenarchaeota_Thermoprotei_Thermoproteales_YNP_Site_4_Thermoproteales_Type_I:0.121397669,(Archaea_Crenarchaeota_Thermoprotei_Thermoproteales_YNP_Site_8_Thermoproteales_Type_I:0.149488286,Archaea_Crenarchaeota_Thermoprotei_Thermoproteales_Thermoproteaceae_Vulcanisaeta_distributa_DSM_14429_chromosome:0.154498248)1.000:0.046344641)0.610:0.053326633)0.983:0.088165903,(Archaea_Crenarchaeota_Thermoprotei_Thermoproteales_YNP_Site_3_Thermoproteales_Type_I:0.133392574,Archaea_Crenarchaeota_Thermoprotei_Thermoproteales_Thermoproteaceae_Caldivirga_maquilingensis_IC_167:0.362553896)0.860:0.120323554)1.000:0.184209302)1.000:0.273768097)1.000:0.154646848,((((Archaea_Crenarchaeota_Thermoprotei_Fervidicoccales_Fervidicoccaceae_Fervidicoccus_fontis_Kam940:0.525128220,(Archaea_Crenarchaeota_Thermoprotei_Desulfurococcales_Desulfurococcaceae_Aeropyrum_camini_SY1_JCM_12091:0.311212558,(Archaea_Crenarchaeota_Thermoprotei_Acidilobales_Caldisphaeraceae_Caldisphaera_lagunensis_IC_154_DSM_15908:0.401235606,(Archaea_Crenarchaeota_Thermoprotei_Acidilobales_Acidilobaceae_Acidilobus_saccharovorans_345_15_chromosome:0.145470710,(Archaea_Crenarchaeota_Thermoprotei_Desulfurococcales_Site_03_Desulfuro:0.029266334,Archaea_Crenarchaeota_Thermoprotei_Desulfurococcales_Site_19_Desulfuro:0.055362627)1.000:0.162504375)1.000:0.155584015)1.000:0.168890739)1.000:0.135891440)0.982:0.056257310,((Archaea_Crenarchaeota_Thermoprotei_Desulfurococcales_Pyrodictiaceae_Hyperthermus_butylicus_DSM_5456:0.208624919,Archaea_Crenarchaeota_Thermoprotei_Desulfurococcales_Pyrodictiaceae_Pyrolobus_fumarii_1A_DSM_11204:0.237308813)1.000:0.123003182,Archaea_Crenarchaeota_Thermoprotei_Desulfurococcales_Desulfurococcaceae_Ignicoccus_hospitalis_KIN4I:0.500394401)0.913:0.066456482)0.165:0.053134913,(Archaea_Crenarchaeota_Thermoprotei_Desulfurococcales_Desulfurococcaceae_Staphylothermus_hellenicus_DSM_12710_chromosome:0.272002901,(Archaea_Crenarchaeota_Thermoprotei_Desulfurococcales_Desulfurococcaceae_Thermogladius_cellulolyticus_1633:0.254388049,(Archaea_Crenarchaeota_Thermoprotei_Desulfurococcales_Desulfurococcaceae_Desulfurococcus_fermentans_Z_1312_DSM_16532:0.192551704,Archaea_Crenarchaeota_Thermoprotei_Desulfurococcales_Desulfurococcaceae_Thermosphaera_aggregans_DSM_11486_chromosome:0.191296399)1.000:0.115490369)1.000:0.117649222)1.000:0.205172771)0.939:0.059220023,(((Archaea_Crenarchaeota_Thermoprotei_Sulfolobales_Sulfolobales_archaeon_AZ1:0.229310658,Archaea_Crenarchaeota_Thermoprotei_Sulfolobales_Sulfolobaceae_Acidianus_hospitalis_W1_chromosome:0.166090425)0.998:0.072842776,(Archaea_Crenarchaeota_Thermoprotei_Sulfolobales_Sulfolobaceae_Metallosphaera_sedula_DSM_5348:0.316108102,(Archaea_Crenarchaeota_Thermoprotei_Sulfolobales_Sulfolobales_archaeon_Acd1:0.289475116,Archaea_Crenarchaeota_Thermoprotei_Sulfolobales_Sulfolobaceae_Sulfolobus_solfataricus_P2:0.237717346)1.000:0.100106634)0.540:0.059692379)1.000:0.321596612,(Archaea_Crenarchaeota_Thermoprotei_Desulfurococcales_Desulfurococcaceae_Ignisphaera_aggregans_DSM_17230_chromosome:0.244538417,Archaea_Crenarchaeota_Thermoprotei_Desulfurococcales_Desulfurococcaceae_Ingnisphaeroid_species:0.214194535)1.000:0.337086274)0.996:0.088700099)1.000:0.146700698)1.000:0.106466450)0.999:0.091017047)0.968:0.055573182,((Archaea_CP_Thorarchaeota_WOR_bin_SMTZ1_83:0.649898895,((Eukaryota_Opisthokonta_Nucleariidae_and_Fonticula_group_Fonticula_alba:0.525588818,(((Eukaryota_Cryptophyta_Pyrenomonadales_Pyrenomonadaceae_Rhodomonas_salina:0.706246557,Eukaryota_Cryptophyta_Pyrenomonadales_Geminigeraceae_Guillardia_theta_nucleomorph:0.751524419)1.000:0.159187169,((Eukaryota_Heterolobosea_Acrasida_Guttulinaceae_Guttulinopsis_vulgaris:0.534098416,(Eukaryota_Rhizaria_Cercozoa_Chlorarachniophyceae_Bigelowiella_natans:0.366138840,Eukaryota_Rhizaria_Gromiidae_Gromia_sphaerica:0.406842727)0.928:0.065074524)0.994:0.073704979,(((Eukaryota_Alveolata_Perkinsea_Perkinsida_Perkinsidae_Perkinsus_marinus_ATCC_50983_genomic:0.347865712,((Eukaryota_Alveolata_Apicomplexa_Coccidia_Eucoccidiorida_Eimeriorina_Cryptosporidiidae_Cryptosporidium_parvum_Iowa_type_II:0.323196692,(Eukaryota_Alveolata_Apicomplexa_Coccidia_Eucoccidiorida_Eimeriorina_Sarcocystidae_Toxoplasma_gondii:0.026716489,Eukaryota_Apusozoa_Apusomonadidae_Thecamonas_trahens_ATCC_50062:0.129951901)1.000:0.169919812)0.985:0.062420063,(Eukaryota_Alveolata_Apicomplexa_Aconoidasida_Haemosporida_Plasmodium_falciparum_3D7:0.307762259,Eukaryota_Alveolata_Apicomplexa_Aconoidasida_Piroplasmida_Babesiidae_Babesia_bovis_T2Bo:0.338734913)0.873:0.051624480)0.998:0.078267724)1.000:0.081869834,(Eukaryota_Alveolata_Ciliophora_Intramacronucleata_Oligohymenophorea_Peniculida_Parameciidae_Paramecium_tetraurelia_d4_2:0.353084914,(Eukaryota_Alveolata_Ciliophora_Intramacronucleata_Oligohymenophorea_Hymenostomatida_Tetrahymenina_Tetrahymenidae_Tetrahymena_thermophila_SB210_Macronucleus:0.059923997,Eukaryota_Alveolata_Ciliophora_Intramacronucleata_Oligohymenophorea_Hymenostomatida_Tetrahymenina_Tetrahymenidae_Tetrahymena_pyriformis:0.016201150)1.000:0.304492427)1.000:0.222100872)0.977:0.047538373,(((Eukaryota_Malawimonadidae_Malawimonas_californiana:0.282231183,Eukaryota_Malawimonadidae_Malawimonas_jakobiformis:0.208283262)1.000:0.136229755,(Eukaryota_Rhodophyta_Bangiophyceae_Cyanidiales_Cyanidiaceae_Cyanidioschyzon_merolae:0.351207345,Eukaryota_Alveolata_Apicomplexa_Aconoidasida_Piroplasmida_Theileriidae_Theileria_annulata_Ankara_clone_C9:0.330237254)0.563:0.048521853)0.983:0.061096794,((Eukaryota_Opisthokonta_Fungi_Fungi_incertae_sedis_Early_diverging_fungal_lineages_Kickxellomycotina_Kickxellales_Kickxellaceae_Coemansia_reversa_NRRL_1564:0.258872957,((((Eukaryota_Opisthokonta_Fungi_Dikarya_Ascomycota_Taphrinomycotina_Taphrinomycotina_incertae_sedis_Saitoella_complicata_NRRL_Y_17804:0.129470328,Eukaryota_Opisthokonta_Fungi_Dikarya_Ascomycota_Taphrinomycotina_Schizosaccharomycetes_Schizosaccharomycetales_Schizosaccharomycetaceae_Schizosaccharomyces_pombe_972h_:0.185761172)0.658:0.036718097,((Eukaryota_Opisthokonta_Fungi_Dikarya_Ascomycota_saccharomyceta_Pezizomycotina_leotiomyceta_dothideomyceta_Dothideomycetes_Pleosporomycetidae_Pleosporales_Pleosporineae_Pleosporaceae_Cochliobolus_heterostrophus_C4_ATCC_48331:0.092751265,((((Eukaryota_Opisthokonta_Fungi_Dikarya_Ascomycota_saccharomyceta_Pezizomycotina_leotiomyceta_Eurotiomycetes_Eurotiomycetidae_Onygenales_Onygenaceae_Uncinocarpus_reesii_1704:0.049600482,((Eukaryota_Opisthokonta_Fungi_Dikarya_Ascomycota_saccharomyceta_Pezizomycotina_leotiomyceta_Eurotiomycetes_Eurotiomycetidae_Onygenales_Ajellomycetaceae_Ajellomyces_capsulatus_NAm1:0.024607658,Eukaryota_Opisthokonta_Fungi_Dikarya_Ascomycota_saccharomyceta_Pezizomycotina_leotiomyceta_Eurotiomycetes_Eurotiomycetidae_Onygenales_mitosporic_Onygenales_Paracoccidioides_brasiliensis_Pb01:0.054468291)1.000:0.033089062,(Eukaryota_Opisthokonta_Fungi_Dikarya_Ascomycota_saccharomyceta_Pezizomycotina_leotiomyceta_Eurotiomycetes_Eurotiomycetidae_Onygenales_Arthrodermataceae_Arthroderma_gypseum_CBS_118893:0.036646053,Eukaryota_Opisthokonta_Fungi_Dikarya_Ascomycota_saccharomyceta_Pezizomycotina_leotiomyceta_Eurotiomycetes_Eurotiomycetidae_Onygenales_Arthrodermataceae_Arthroderma_otae_CBS_113480:0.043463920)0.238:0.042935604)0.903:0.020272855)0.701:0.022110542,Eukaryota_Opisthokonta_Fungi_Dikarya_Ascomycota_saccharomyceta_Pezizomycotina_leotiomyceta_Eurotiomycetes_Eurotiomycetidae_Eurotiales_Trichocomaceae_mitosporic_Trichocomaceae_Aspergillus_fumigatus_Af293:0.092160436)1.000:0.034168098,((Eukaryota_Opisthokonta_Fungi_Dikarya_Ascomycota_saccharomyceta_Pezizomycotina_leotiomyceta_Eurotiomycetes_Eurotiomycetidae_Eurotiales_Trichocomaceae_Neosartorya_fischeri_NRRL_181:0.083992212,Eukaryota_Opisthokonta_Fungi_Dikarya_Ascomycota_saccharomyceta_Pezizomycotina_leotiomyceta_Eurotiomycetes_Eurotiomycetidae_Eurotiales_Trichocomaceae_mitosporic_Trichocomaceae_Penicillium_marneffei_ATCC_18224:0.072972192)1.000:0.065631463,((Eukaryota_Opisthokonta_Fungi_Dikarya_Ascomycota_saccharomyceta_Pezizomycotina_leotiomyceta_sordariomyceta_Sordariomycetes_Sordariomycetidae_Sordariales_Chaetomiaceae_Chaetomium_globosum_CBS_148.51:0.054787341,((Eukaryota_Opisthokonta_Fungi_Dikarya_Ascomycota_saccharomyceta_Pezizomycotina_leotiomyceta_sordariomyceta_Sordariomycetes_Sordariomycetidae_Sordariales_Sordariaceae_Neurospora_crassa_OR74A:0.113666996,Eukaryota_Opisthokonta_Fungi_Dikarya_Ascomycota_saccharomyceta_Pezizomycotina_leotiomyceta_sordariomyceta_Sordariomycetes_Sordariomycetidae_Sordariales_Chaetomiaceae_mitosporic_Chaetomiaceae_Myceliophthora_thermophila_ATCC_42464:0.052812358)0.928:0.025745129,Eukaryota_Opisthokonta_Fungi_Dikarya_Ascomycota_saccharomyceta_Pezizomycotina_leotiomyceta_sordariomyceta_Sordariomycetes_Sordariomycetidae_Sordariales_Chaetomiaceae_Thielavia_terrestris_NRRL_8126:0.038253271)0.465:0.007636571)1.000:0.061118680,Eukaryota_Opisthokonta_Fungi_Dikarya_Ascomycota_saccharomyceta_Pezizomycotina_leotiomyceta_dothideomyceta_Dothideomycetes_Pleosporomycetidae_Pleosporales_Pleosporineae_Pleosporaceae_Pyrenophora_tritici_repentis_Pt_1C_BFP:0.160744417)0.492:0.018020923)1.000:0.070497350)0.950:0.009267121,(((Eukaryota_Opisthokonta_Fungi_Dikarya_Ascomycota_saccharomyceta_Pezizomycotina_leotiomyceta_sordariomyceta_Sordariomycetes_Hypocreomycetidae_Hypocreales_Nectriaceae_Gibberella_zeae_PH_1:0.123666824,Eukaryota_Opisthokonta_Fungi_Dikarya_Ascomycota_saccharomyceta_Pezizomycotina_leotiomyceta_sordariomyceta_Sordariomycetes_Sordariomycetidae_Magnaporthales_Magnaporthaceae_Magnaporthe_grisea_70_15:0.087853281)0.783:0.016993258,Eukaryota_Opisthokonta_Fungi_Dikarya_Ascomycota_saccharomyceta_Pezizomycotina_leotiomyceta_sordariomyceta_Sordariomycetes_Hypocreomycetidae_Glomerellales_Plectosphaerellaceae_mitosporic_Plectosphaerellaceae_Verticillium_albo_atrum_VaMs.102:0.107898392)0.953:0.021880672,(Eukaryota_Opisthokonta_Fungi_Dikarya_Ascomycota_saccharomyceta_Pezizomycotina_leotiomyceta_sordariomyceta_Leotiomycetes_Helotiales_Sclerotiniaceae_Botryotinia_fuckeliana_B05.10:0.021259198,Eukaryota_Opisthokonta_Fungi_Dikarya_Ascomycota_saccharomyceta_Pezizomycotina_leotiomyceta_sordariomyceta_Leotiomycetes_Helotiales_Sclerotiniaceae_Sclerotinia_sclerotiorum_1980:0.019205862)1.000:0.065782385)0.991:0.024269554)0.585:0.022052612)1.000:0.146345448,((Eukaryota_Opisthokonta_Fungi_Dikarya_Ascomycota_saccharomyceta_Saccharomycotina_Saccharomycetes_Saccharomycetales_Saccharomycodaceae_Nadsonia_fulvescens_elongata_AJ_4281_DSM_6958:0.104615504,Eukaryota_Opisthokonta_Fungi_Dikarya_Ascomycota_saccharomyceta_Saccharomycotina_Saccharomycetes_Saccharomycetales_Dipodascaceae_Yarrowia_lipolytica_CLIB122:0.138872499)0.996:0.036936397,(Eukaryota_Opisthokonta_Fungi_Dikarya_Ascomycota_saccharomyceta_Saccharomycotina_Saccharomycetes_Saccharomycetales_Pichiaceae_Pichia_pastoris_GS115:0.195286381,((Eukaryota_Opisthokonta_Fungi_Dikarya_Ascomycota_saccharomyceta_Saccharomycotina_Saccharomycetes_Saccharomycetales_Saccharomycetaceae_Eremothecium_cymbalariae_DBVPG7215:0.062357801,((((Eukaryota_Opisthokonta_Fungi_Dikarya_Ascomycota_saccharomyceta_Saccharomycotina_Saccharomycetes_Saccharomycetales_Saccharomycetaceae_Saccharomyces_cerevisiae:0.054996941,Eukaryota_Opisthokonta_Fungi_Dikarya_Ascomycota_saccharomyceta_Saccharomycotina_Saccharomycetes_Saccharomycetales_mitosporic_Saccharomycetales_Candida_glabrata_strain_CBS138:0.068051516)0.940:0.011368220,((Eukaryota_Opisthokonta_Fungi_Dikarya_Ascomycota_saccharomyceta_Saccharomycotina_Saccharomycetes_Saccharomycetales_Saccharomycetaceae_Vanderwaltozyma_polyspora_DSM_70294_Kpol:0.016839138,Eukaryota_Opisthokonta_Fungi_Dikarya_Ascomycota_saccharomyceta_Saccharomycotina_Saccharomycetes_Saccharomycetales_Saccharomycetaceae_Tetrapisispora_phaffii_van_der_Walt_Y_89_CBS_4417:0.050102029)0.998:0.016654379,(Eukaryota_Opisthokonta_Fungi_Dikarya_Ascomycota_saccharomyceta_Saccharomycotina_Saccharomycetes_Saccharomycetales_Saccharomycetaceae_Kluyveromyces_lactis_NRRL_Y_1140:0.081693214,(Eukaryota_Opisthokonta_Fungi_Dikarya_Ascomycota_saccharomyceta_Saccharomycotina_Saccharomycetes_Saccharomycetales_Saccharomycetaceae_Torulaspora_delbrueckii_Wallerstein_129_CBS_1146:0.052285527,Eukaryota_Opisthokonta_Fungi_Dikarya_Ascomycota_saccharomyceta_Saccharomycotina_Saccharomycetes_Saccharomycetales_Saccharomycetaceae_Naumovozyma_castellii_AS_2.2404_CBS_4309:0.047211608)0.708:0.011563050)0.502:0.005363713)1.000:0.030502500)0.990:0.012184583,Eukaryota_Opisthokonta_Fungi_Dikarya_Ascomycota_saccharomyceta_Saccharomycotina_Saccharomycetes_Saccharomycetales_Saccharomycetaceae_Zygosaccharomyces_rouxii_CBS_732:0.109575256)0.873:0.013764128,Eukaryota_Opisthokonta_Fungi_Dikarya_Ascomycota_saccharomyceta_Saccharomycotina_Saccharomycetes_Saccharomycetales_Saccharomycetaceae_Kluyveromyces_thermotolerans_strain_CBS_6340:0.056123265)0.915:0.011565302)1.000:0.057541667,(Eukaryota_Opisthokonta_Fungi_Dikarya_Ascomycota_saccharomyceta_Saccharomycotina_Saccharomycetes_Saccharomycetales_Metschnikowiaceae_Clavispora_lusitaniae_ATCC_42720:0.159861067,(Eukaryota_Opisthokonta_Fungi_Dikarya_Ascomycota_saccharomyceta_Saccharomycotina_Saccharomycetes_Saccharomycetales_Pichiaceae_Pichia_guilliermondii_ATCC_6260:0.106731130,(Eukaryota_Opisthokonta_Fungi_Dikarya_Ascomycota_saccharomyceta_Saccharomycotina_Saccharomycetes_Saccharomycetales_Debaryomycetaceae_Debaryomyces_hansenii_CBS767:0.069986788,(Eukaryota_Opisthokonta_Fungi_Dikarya_Ascomycota_saccharomyceta_Saccharomycotina_Saccharomycetes_Saccharomycetales_Pichiaceae_Pichia_stipitis_CBS_6054:0.038082699,(Eukaryota_Opisthokonta_Fungi_Dikarya_Ascomycota_saccharomyceta_Saccharomycotina_Saccharomycetes_Saccharomycetales_mitosporic_Saccharomycetales_Candida_dubliniensis_CD36:0.036283997,Eukaryota_Opisthokonta_Fungi_Dikarya_Ascomycota_saccharomyceta_Saccharomycotina_Saccharomycetes_Saccharomycetales_Debaryomycetaceae_Lodderomyces_elongisporus_NRRL_YB_4239:0.046686912)1.000:0.023918783)0.483:0.009341457)0.046:0.009241767)0.970:0.017026757)1.000:0.055560413)0.992:0.032521692)1.000:0.044903631)1.000:0.085621252)1.000:0.049770733)0.999:0.050758824,((Eukaryota_Opisthokonta_Fungi_Dikarya_Basidiomycota_Ustilaginomycotina_Exobasidiomycetes_Malasseziales_Malasseziaceae_Malassezia_globosa_CBS:0.162642061,Eukaryota_Opisthokonta_Fungi_Dikarya_Basidiomycota_Ustilaginomycotina_Ustilaginomycetes_Ustilaginales_Ustilaginaceae_Ustilago_maydis_521:0.201973431)1.000:0.094430258,(Eukaryota_Opisthokonta_Fungi_Dikarya_Ascomycota_saccharomyceta_Pezizomycotina_leotiomyceta_dothideomyceta_Dothideomycetes_Dothideomycetidae_Capnodiales_Mycosphaerellaceae_mitosporic_Mycosphaerellaceae_Cryptococcus_neoformans_var._neoformans_B_3501A:0.201249873,(((Eukaryota_Opisthokonta_Fungi_Dikarya_Basidiomycota_Agaricomycotina_Agaricomycetes_Agaricomycetidae_Agaricales_Strophariaceae_Hypholoma_sublateritium:0.057747708,(Eukaryota_Opisthokonta_Fungi_Dikarya_Basidiomycota_Agaricomycotina_Agaricomycetes_Agaricomycetidae_Agaricales_Tricholomataceae_Laccaria_bicolor_S238N_H82_LACBI:0.049086274,(Eukaryota_Opisthokonta_Fungi_Dikarya_Basidiomycota_Agaricomycotina_Agaricomycetes_Agaricomycetidae_Agaricales_Schizophyllaceae_Schizophyllum_commune_H4_8:0.061516054,Eukaryota_Opisthokonta_Fungi_Dikarya_Basidiomycota_Agaricomycotina_Agaricomycetes_Agaricomycetidae_Agaricales_Tricholomataceae_Gymnopus_luxurians:0.040382020)0.986:0.013727390)0.986:0.020115846)0.288:0.006468829,(Eukaryota_Opisthokonta_Fungi_Dikarya_Basidiomycota_Agaricomycotina_Agaricomycetes_Agaricomycetes_incertae_sedis_Corticiales_Corticiaceae_Phanerochaete_chrysosporium_RP_78:0.084378334,(Eukaryota_Opisthokonta_Fungi_Dikarya_Basidiomycota_Agaricomycotina_Agaricomycetes_Agaricomycetes_incertae_sedis_Polyporales_Coriolaceae_Postia_placenta_Mad_698_R_POSPL:0.041568031,Eukaryota_Opisthokonta_Fungi_Dikarya_Basidiomycota_Agaricomycotina_Agaricomycetes_Agaricomycetes_incertae_sedis_Cantharellales_Botryobasidiaceae_Botryobasidium_botryosum:0.093727510)1.000:0.033055999)0.995:0.023629643)0.854:0.007993569,(Eukaryota_Opisthokonta_Metazoa_Eumetazoa_Bilateria_Coelomata_Protostomia_Lophotrochozoa_Annelida_Polychaeta_Palpata_Canalipalpata_Sabellida_Serpulidae_Serpula_lacrymans_lacrymans_S7.9:0.056719627,Eukaryota_Opisthokonta_Fungi_Dikarya_Basidiomycota_Agaricomycotina_Agaricomycetes_Agaricomycetidae_Agaricales_Psathyrellaceae_Coprinopsis_cinerea_strain_okayama7130:0.087578697)1.000:0.023887071)1.000:0.086811373)0.999:0.048011441)1.000:0.072003267)1.000:0.048558505,((Eukaryota_Opisthokonta_Fungi_Chytridiomycota_Chytridiomycetes_Rhizophydiales_Rhizophydiales_incertae_sedis_Batrachochytrium_dendrobatidis_JEL423:0.192564526,Eukaryota_Opisthokonta_Fungi_Chytridiomycota_Chytridiomycetes_Spizellomycetales_Spizellomycetaceae_Spizellomyces_punctatus_DAOM_BR117:0.089740726)1.000:0.070149849,(Eukaryota_Opisthokonta_Fungi_Neocallimastigomycota_Neocallimastigomycetes_Neocallimastigales_Neocallimastigaceae_Orpinomyces_sp._C1A_Orpinomyces_genome_last_version:0.226476152,(Eukaryota_stramenopiles_Blastocystis_hominis:0.127497190,Eukaryota_Opisthokonta_Fungi_Blastocladiomycota_Blastocladiomycetes_Blastocladiales_Blastocladiaceae_Allomyces_macrogynus_ATCC_38327:0.090663776)1.000:0.101151287)0.992:0.059250839)0.971:0.032620600)0.491:0.032704826)1.000:0.094624457,((((Eukaryota_Opisthokonta_Opisthokonta_incertae_sedis_Ichthyosporea_Capsaspora_owczarzaki:0.295965717,((Eukaryota_Opisthokonta_Choanoflagellida_Codonosigidae_Monosiga_brevicollis_MX1_MONBR:0.226991457,(Eukaryota_Opisthokonta_Choanoflagellida_Salpingoecidae_Salpingoeca_rosetta:0.028352037,Eukaryota_Opisthokonta_Choanoflagellida_Codonosigidae_Proterospongia_sp._ATCC_50818:0.113013979)1.000:0.241344446)1.000:0.168137926,(((Eukaryota_Opisthokonta_Metazoa_Eumetazoa_Bilateria_Coelomata_Deuterostomia_Chordata_Tunicata_Ascidiacea_Enterogona_Phlebobranchia_Cionidae_Ciona_intestinalis:0.248495487,((Eukaryota_Opisthokonta_Metazoa_Eumetazoa_Bilateria_Coelomata_Deuterostomia_Chordata_Cephalochordata_Branchiostomidae_Branchiostoma_floridae_S238N_H82:0.162269678,((Eukaryota_Opisthokonta_Metazoa_Eumetazoa_Bilateria_Coelomata_Deuterostomia_Chordata_Craniata_Vertebrata_Gnathostomata_Teleostomi_Euteleostomi_Sarcopterygii_Tetrapoda_Amphibia_Batrachia_Anura_Pipoidea_Pipidae_Xenopodinae_Xenopus_Xenopus_Xenopus_tropicalis:0.085537876,(Eukaryota_Opisthokonta_Metazoa_Eumetazoa_Bilateria_Coelomata_Deuterostomia_Chordata_Craniata_Vertebrata_Gnathostomata_Teleostomi_Euteleostomi_Sarcopterygii_Tetrapoda_Amniota_Mammalia_Mus_musculus:0.033565399,(Eukaryota_Opisthokonta_Metazoa_Eumetazoa_Bilateria_Coelomata_Deuterostomia_Chordata_Craniata_Vertebrata_Gnathostomata_Teleostomi_Euteleostomi_Sarcopterygii_Tetrapoda_Amniota_Mammalia_Homo_sapiens:0.032639974,(Eukaryota_Opisthokonta_Metazoa_Eumetazoa_Bilateria_Coelomata_Deuterostomia_Chordata_Craniata_Vertebrata_Gnathostomata_Teleostomi_Euteleostomi_Sarcopterygii_Tetrapoda_Amniota_Mammalia_Ailuropoda_melanoleuca:0.185021749,Eukaryota_Opisthokonta_Metazoa_Eumetazoa_Bilateria_Coelomata_Deuterostomia_Chordata_Craniata_Vertebrata_Gnathostomata_Teleostomi_Euteleostomi_Sarcopterygii_Tetrapoda_Amniota_Mammalia_Rattus_norvegicus:0.045316281)0.414:0.003546232)1.000:0.036899792)0.994:0.018619135)0.997:0.022106527,Eukaryota_Opisthokonta_Metazoa_Eumetazoa_Bilateria_Coelomata_Deuterostomia_Chordata_Craniata_Vertebrata_Gnathostomata_Teleostomi_Euteleostomi_Actinopterygii_Actinopteri_Neopterygii_Teleostei_Elopocephala_Clupeocephala_Otocephala_Ostariophysi_Otophysi_Cypriniphysi_Cypriniformes_Cyprinoidea_Cyprinidae_Danio_rerio:0.057255076)1.000:0.096198028)0.990:0.029174652,((Eukaryota_Opisthokonta_Metazoa_Eumetazoa_Bilateria_Coelomata_Protostomia_Lophotrochozoa_Annelida_Clitellata_Hirudinida_Hirudinea_Rhynchobdellida_Glossiphoniidae_Helobdella_robusta:0.154781357,(Eukaryota_Opisthokonta_Metazoa_Eumetazoa_Bilateria_Coelomata_Protostomia_Lophotrochozoa_Annelida_Polychaeta_Scolecida_Capitellida_Capitellidae_Capitella_sp._I_ESC_2004:0.150689390,Eukaryota_Opisthokonta_Metazoa_Eumetazoa_Bilateria_Coelomata_Protostomia_Lophotrochozoa_Mollusca_Gastropoda_Patellogastropoda_Lottioidea_Lottiidae_Lottia_gigantea:0.227602354)0.990:0.046572029)0.976:0.021191724,(((Eukaryota_Opisthokonta_Metazoa_Eumetazoa_Bilateria_Coelomata_Protostomia_Ecdysozoa_Panarthropoda_Arthropoda_Mandibulata_Pancrustacea_Hexapoda_Insecta_Dicondylia_Acyrthosiphon_pisum_genomic:0.209444889,((Eukaryota_Opisthokonta_Metazoa_Eumetazoa_Bilateria_Coelomata_Protostomia_Ecdysozoa_Panarthropoda_Arthropoda_Mandibulata_Pancrustacea_Hexapoda_Insecta_Dicondylia_Bombyx_mori_Dazao:0.096016285,(Eukaryota_Viridiplantae_Streptophyta_Streptophytina_Embryophyta_Tracheophyta_Euphyllophyta_Spermatophyta_Magnoliophyta_Liliopsida_commelinids_Poales_Poaceae_PACMAD_clade_Danthonioideae_Danthonieae_Tribolium_castaneum:0.077979882,Eukaryota_Opisthokonta_Metazoa_Eumetazoa_Bilateria_Coelomata_Protostomia_Ecdysozoa_Panarthropoda_Arthropoda_Mandibulata_Pancrustacea_Hexapoda_Insecta_Dicondylia_Apis_mellifera:0.098822654)0.493:0.014030335)0.992:0.027604860,(Eukaryota_Opisthokonta_Metazoa_Eumetazoa_Bilateria_Coelomata_Protostomia_Ecdysozoa_Panarthropoda_Arthropoda_Mandibulata_Pancrustacea_Hexapoda_Insecta_Dicondylia_Drosophila_melanogaster:0.124885041,(Eukaryota_Opisthokonta_Metazoa_Eumetazoa_Bilateria_Coelomata_Protostomia_Ecdysozoa_Panarthropoda_Arthropoda_Mandibulata_Pancrustacea_Hexapoda_Insecta_Dicondylia_Anopheles_gambiae_str._PEST:0.086471471,(Eukaryota_Opisthokonta_Metazoa_Eumetazoa_Bilateria_Coelomata_Protostomia_Ecdysozoa_Panarthropoda_Arthropoda_Mandibulata_Pancrustacea_Hexapoda_Insecta_Dicondylia_Aedes_aegypti_strain_Liverpool:0.043590152,Eukaryota_Opisthokonta_Metazoa_Eumetazoa_Bilateria_Coelomata_Protostomia_Ecdysozoa_Panarthropoda_Arthropoda_Mandibulata_Pancrustacea_Hexapoda_Insecta_Dicondylia_Culex_pipiens_quinquefasciatus:0.090704849)0.954:0.037321207)1.000:0.109185041)0.707:0.043073104)0.309:0.032252949)0.691:0.029950835,Eukaryota_Opisthokonta_Metazoa_Eumetazoa_Bilateria_Coelomata_Protostomia_Ecdysozoa_Panarthropoda_Arthropoda_Mandibulata_Pancrustacea_Crustacea_Branchiopoda_Phyllopoda_Diplostraca_Cladocera_Anomopoda_Daphniidae_Daphnia_pulex_Log50:0.147451633)1.000:0.046467471,Eukaryota_Opisthokonta_Metazoa_Eumetazoa_Bilateria_Coelomata_Protostomia_Ecdysozoa_Panarthropoda_Arthropoda_Chelicerata_Arachnida_Acari_Parasitiformes_Ixodida_Ixodoidea_Ixodidae_Ixodinae_Ixodes_scapularis_Wikel:0.246946951)0.998:0.035635000)0.156:0.035694079)0.998:0.039174462)0.470:0.027274246,(Eukaryota_Opisthokonta_Metazoa_Eumetazoa_Bilateria_Coelomata_Deuterostomia_Chordata_Tunicata_Appendicularia_Oikopleuridae_Oikopleura_dioica:0.381565383,Eukaryota_Opisthokonta_Metazoa_Eumetazoa_Bilateria_Coelomata_Protostomia_Ecdysozoa_Nematoda_Chromadorea_Rhabditida_Rhabditoidea_Rhabditidae_Peloderinae_Caenorhabditis_elegans:0.285032592)0.996:0.067468625)0.798:0.037867824,(Eukaryota_Opisthokonta_Metazoa_Porifera_Demospongiae_Ceractinomorpha_Haplosclerida_Niphatidae_Amphimedon_queenslandica:0.257991563,(Eukaryota_Opisthokonta_Metazoa_Eumetazoa_Cnidaria_Anthozoa_Hexacorallia_Actiniaria_Edwardsiidae_Nematostella_vectensis_CH2_x_CH6:0.278678786,Eukaryota_Opisthokonta_Metazoa_Placozoa_Trichoplax_adhaerens_Grell_BS_1999:0.194236466)0.977:0.043490730)0.256:0.029991373)1.000:0.053188013)0.565:0.032187132)1.000:0.041767376,((Eukaryota_Glaucocystophyceae_Glaucocystales_Glaucocystaceae_Glaucocystis_nostochinearum:0.255122484,(((Eukaryota_Amoebozoa_Centramoebida_Acanthamoebidae_Acanthamoeba_castellanii:0.421483591,Eukaryota_Breviatea_Pygsuia_biforma:0.405030282)0.409:0.061493579,Eukaryota_unclassified_eukaryotes_Collodictyonidae_Collodictyon_triciliatum:0.513016890)0.369:0.052510607,Eukaryota_Rhodophyta_Bangiophyceae_Bangiales_Bangiaceae_Porphyra_yezoensis:0.350200552)0.638:0.047452009)0.886:0.058786826,(Eukaryota_Opisthokonta_Opisthokonta_incertae_sedis_Ichthyosporea_Ichthyophonida_Amoebidiaceae_Amoebidium_parasiticum:0.359801158,(Eukaryota_Haptophyceae_Pavlovales_Pavlovaceae_Pavlova_lutheri:0.509074888,(Eukaryota_Haptophyceae_Isochrysidales_Noelaerhabdaceae_Emiliania_huxleyi_CCMP_1516:0.403460384,Eukaryota_Haptophyceae_Prymnesiales_Prymnesiaceae_Prymnesium_parvum:0.274637947)0.975:0.071986554)0.962:0.090792663)0.941:0.034297519)0.922:0.033342925)0.569:0.019738384,((((Eukaryota_Katablepharidophyta_Roombia_truncata:0.251483938,Eukaryota_unclassified_eukaryotes_Telonemida_Telonema_subtilis:0.391277882)0.409:0.042222010,((((Eukaryota_stramenopiles_Oomycetes_Saprolegniales_Saprolegniaceae_Saprolegnia_parasitica_CBS_223.65:0.134315716,Eukaryota_stramenopiles_Oomycetes_Peronosporales_Phytophthora_ramorum_Pr102_UCD_Pr4:0.088350328)1.000:0.132814924,(Eukaryota_stramenopiles_Bacillariophyta_Bacillariophyceae_Bacillariophycidae_Naviculales_Phaeodactylaceae_Phaeodactylum_tricornutum_CCAP_10551:0.128852457,Eukaryota_stramenopiles_Bacillariophyta_Coscinodiscophyceae_Thalassiosirophycidae_Thalassiosirales_Thalassiosiraceae_Thalassiosira_pseudonana_CCMP1335:0.126877758)1.000:0.157175067)0.409:0.031013159,(Eukaryota_stramenopiles_PX_clade_Phaeophyceae_Ectocarpales_Ectocarpaceae_Ectocarpus_siliculosus_Ec_32_CCAP_131004:0.239609355,Eukaryota_stramenopiles_Pelagophyceae_Aureococcus_anophagefferens_CCMP1984:0.270927530)0.991:0.051184571)1.000:0.094229112,(Eukaryota_Centroheliozoa_Raphidiophryidae_Raphidiophrys_contractilis:0.332239680,Eukaryota_Opisthokonta_Opisthokonta_incertae_sedis_Ministeria_vibrans:0.274028588)0.989:0.065293788)0.993:0.038701633)0.790:0.026454846,(((Eukaryota_Viridiplantae_Streptophyta_Streptophytina_Embryophyta_Bryophyta_Bryophytina_Bryopsida_Funariidae_Funariales_Funariaceae_Physcomitrella_patens_subsp._patens_PHYPA:0.107502769,Eukaryota_Viridiplantae_Streptophyta_Streptophytina_Embryophyta_Tracheophyta_Lycopodiophyta_Isoetopsida_Selaginellales_Selaginellaceae_Selaginella_moellendorfii:0.126350091)0.090:0.027847615,((Eukaryota_Viridiplantae_Streptophyta_Streptophytina_Embryophyta_Tracheophyta_Euphyllophyta_Spermatophyta_Magnoliophyta_Liliopsida_commelinids_Poales_Poaceae_PACMAD_clade_Panicoideae_Andropogoneae_Sorghum_bicolor:0.061645473,(Eukaryota_Viridiplantae_Streptophyta_Streptophytina_Embryophyta_Tracheophyta_Euphyllophyta_Spermatophyta_Magnoliophyta_Liliopsida_commelinids_Poales_Poaceae_PACMAD_clade_Panicoideae_Andropogoneae_Zea_mays_mays_cv._B73:0.061783757,Eukaryota_Viridiplantae_Streptophyta_Streptophytina_Embryophyta_Tracheophyta_Euphyllophyta_Spermatophyta_Magnoliophyta_Liliopsida_commelinids_Poales_Poaceae_BEP_clade_Ehrhartoideae_Oryzeae_Oryza_sativa:0.060098372)0.987:0.025706559)1.000:0.055117590,(((Eukaryota_Viridiplantae_Streptophyta_Streptophytina_Embryophyta_Tracheophyta_Euphyllophyta_Spermatophyta_Magnoliophyta_eudicotyledons_core_eudicotyledons_rosids_fabids_Malpighiales_Salicaceae_Saliceae_Populus_trichocarpa:0.045271614,Eukaryota_Viridiplantae_Streptophyta_Streptophytina_Embryophyta_Tracheophyta_Euphyllophyta_Spermatophyta_Magnoliophyta_eudicotyledons_core_eudicotyledons_rosids_fabids_Fabales_Fabaceae_Papilionoideae_Phaseoleae_Glycine_max_cultivar_Williams_82:0.082970228)0.360:0.011465936,((Eukaryota_Viridiplantae_Streptophyta_Streptophytina_Embryophyta_Tracheophyta_Euphyllophyta_Spermatophyta_Magnoliophyta_eudicotyledons_core_eudicotyledons_asterids_lamiids_Solanales_Solanaceae_Solanoideae_Solaneae_Solanum_tuberosum_DM_1_3_516_R44:0.090598230,Eukaryota_Opisthokonta_Metazoa_Eumetazoa_Bilateria_Coelomata_Protostomia_Ecdysozoa_Panarthropoda_Arthropoda_Mandibulata_Pancrustacea_Hexapoda_Insecta_Dicondylia_Ricinus_communis:0.059891199)0.921:0.019856473,Eukaryota_Viridiplantae_Streptophyta_Streptophytina_Embryophyta_Tracheophyta_Euphyllophyta_Spermatophyta_Magnoliophyta_eudicotyledons_core_eudicotyledons_rosids_rosids_incertae_sedis_Vitales_Vitaceae_Vitis_vinifera:0.036304485)0.996:0.013478479)0.545:0.012098761,Eukaryota_Viridiplantae_Streptophyta_Streptophytina_Embryophyta_Tracheophyta_Euphyllophyta_Spermatophyta_Magnoliophyta_eudicotyledons_core_eudicotyledons_rosids_malvids_Brassicales_Brassicaceae_Camelineae_Arabidopsis_thaliana:0.131330155)1.000:0.040553282)1.000:0.060400628)1.000:0.144835468,((Eukaryota_Viridiplantae_Chlorophyta_Mamiellophyceae_Mamiellales_Ostreococcus_lucimarinus_CCE9901:0.218953842,(Eukaryota_Viridiplantae_Chlorophyta_Mamiellophyceae_Mamiellales_Micromonas_pusilla:0.083900095,Eukaryota_Viridiplantae_Chlorophyta_Mamiellophyceae_Mamiellales_Micromonas_pusilla_NOUM17_RCC_299:0.138455525)0.999:0.052812150)1.000:0.149948927,(Eukaryota_Viridiplantae_Chlorophyta_Trebouxiophyceae_Prasiolales_Prasiolales_incertae_sedis_Chlorella_sp._NC64A:0.243284350,(Eukaryota_Viridiplantae_Chlorophyta_Chlorophyceae_Chlamydomonadales_Chlamydomonadaceae_Chlamydomonas_reinhardtii:0.053631014,Eukaryota_Viridiplantae_Chlorophyta_Chlorophyceae_Chlamydomonadales_Volvocaceae_Volvox_carteri_f._nagariensis_69_1b:0.098553492)1.000:0.117906003)1.000:0.088950808)0.681:0.051233613)1.000:0.086321254)0.999:0.048726497,((Eukaryota_Heterolobosea_Schizopyrenida_Vahlkampfiidae_Naegleria_gruberi_strain_NEG_M_genomic_NAEGR:0.346155340,(Eukaryota_Heterolobosea_Psalteriomonadidae_Sawyeria_marylandensis:0.433266301,Eukaryota_Heterolobosea_Schizopyrenida_Gruberellidae_Stachyamoeba_lipophora:0.486680414)0.983:0.077477951)1.000:0.157921586,(Eukaryota_Euglenozoa_Euglenida_Euglenales_Euglenaceae_Euglena_gracilis:0.409526169,(Eukaryota_Jakobida_Andalucia_incarcerata:0.543521476,Eukaryota_Amoebozoa_Archamoebae_Mastigamoebidae_Mastigamoeba_balamuthi:0.377540886)0.785:0.048027243)0.545:0.040694282)0.997:0.050303182)0.948:0.024471225)0.954:0.020422945,((Eukaryota_Glaucocystophyceae_Cyanophoraceae_Cyanophora_paradoxa:0.305179885,(Eukaryota_Amoebozoa_Mycetozoa_Myxogastria_Myxogastromycetidae_Physariida_Physaraceae_Physarum_polycephalum:0.414182554,Eukaryota_Amoebozoa_Mycetozoa_Dictyosteliida_Dictyostelium_discoideum_AX4:0.320318942)0.730:0.070285967)0.983:0.041722579,((Eukaryota_Jakobida_Histionidae_Reclinomonas_americana:0.215143244,Eukaryota_Jakobida_Jakobidae_Jakoba_libera:0.320065541)1.000:0.164818616,(Eukaryota_unclassified_eukaryotes_Trimastix_pyriformis:0.343426907,Eukaryota_unclassified_eukaryotes_Breviata_anathema:0.358826189)0.199:0.044289318)0.994:0.050612183)0.996:0.035504701)0.761:0.020480512)0.986:0.037784017)0.378:0.028151741)0.587:0.040260681)0.471:0.036700944)0.734:0.040590374,((Eukaryota_Fornicata_Diplomonadida_Hexamitidae_Giardiinae_Giardia_lamblia_ATCC_50803_strain_WB_C6:0.608944973,Eukaryota_Parabasalia_Trichomonadida_Trichomonadidae_Trichomonas_vaginalis_G3:0.630726025)1.000:0.133966327,((Eukaryota_Euglenozoa_Kinetoplastida_Trypanosomatidae_Leishmania_Leishmania_Leishmania_infantum_JPCM5_MCANES98LLM_877:0.113136693,Eukaryota_Euglenozoa_Kinetoplastida_Trypanosomatidae_Trypanosoma_brucei_TREU927:0.082544563)1.000:0.345828262,Eukaryota_Amoebozoa_Archamoebae_Entamoebidae_Entamoeba_histolytica_HM_1IMSS:0.517136327)0.606:0.047379079)0.714:0.041539953)0.748:0.051643362)0.846:0.111546080,(Eukaryota_Opisthokonta_Fungi_Dikarya_Basidiomycota_Agaricomycotina_Agaricomycetes_Agaricomycetidae_Agaricales_Marasmiaceae_mitosporic_Marasmiaceae_Moniliophthora_perniciosa_FA553:0.586036845,(Eukaryota_Opisthokonta_Fungi_Dikarya_Ascomycota_saccharomyceta_Pezizomycotina_leotiomyceta_dothideomyceta_Dothideomycetes_Dothideomycetidae_Capnodiales_Mycosphaerellaceae_mitosporic_Mycosphaerellaceae_Cercospora_sojina_all_assembly:0.732541911,Eukaryota_Opisthokonta_Fungi_Dikarya_Ascomycota_saccharomyceta_Pezizomycotina_leotiomyceta_sordariomyceta_Sordariomycetes_Hypocreomycetidae_Hypocreales_Cordycipitaceae_mitosporic_Cordycipitaceae_Beauveria_bassiana_CH_draft_genome:0.323636079)0.956:0.204469440)1.000:0.305514639)1.000:0.650421757)0.952:0.075038770,((Archaea_Lokiarchaeota_RBG_13_Lokiarchaeota_45_8:0.582650556,Archaea_Lokiarchaeaota_archeaon_Loki:0.710274596)1.000:0.188078411,Archaea_Lokiarchaeota_DG_43:0.836475257)0.094:0.070657827)0.999:0.112420812)1.000:0.098057223,((((Archaea_Euryarchaeota_Methanopyri_Methanopyrales_Methanopyraceae_Methanopyrus_kandleri_AV19:0.536462343,(Archaea_Euryarchaeota_Methanobacteria_Methanobacteriales_Methanothermaceae_Methanothermus_fervidus_DSM_2088_chromosome:0.216486077,(Archaea_Euryarchaeota_Methanobacteria_Methanobacteriales_Methanobacteriaceae_Methanothermobacter_thermautotrophicus_Delta_H:0.159603916,(Archaea_Euryarchaeota_Methanobacteria_Methanobacteriales_Methanobacteriaceae_Methanobacterium_sp._SWAN_1_chromosome:0.194072503,(Archaea_Euryarchaeota_Methanobacteria_Methanobacteriales_Methanobacteriaceae_Methanosphaera_stadtmanae_DSM_3091:0.251281162,Archaea_Euryarchaeota_Methanobacteria_Methanobacteriales_Methanobacteriaceae_Methanobrevibacter_smithii_ATCC_35061:0.276890575)0.305:0.040818176)1.000:0.115698434)1.000:0.112261516)1.000:0.210700540)0.885:0.055767340,(((Archaea_Euryarchaeota_Methanococci_Methanococcales_Methanocaldococcaceae_Methanotorris_igneus_Kol_5_chromosome:0.149094947,(Archaea_Euryarchaeota_Methanococci_Methanococcales_Methanococcaceae_Methanothermococcus_okinawensis_IH1_chromosome:0.105905329,Archaea_Euryarchaeota_Methanococci_Methanococcales_Methanococcaceae_Methanococcus_maripaludis_S2:0.297618908)1.000:0.118780835)0.933:0.066465578,Archaea_Euryarchaeota_Methanococci_Methanococcales_Methanocaldococcaceae_Methanocaldococcus_jannaschii_DSM_2661:0.180763844)1.000:0.227688064,(Archaea_Euryarchaeota_Thermococci_Thermococcales_Thermococcaceae_Palaeococcus_pacificus_DY20341:0.201406560,(Archaea_Euryarchaeota_Thermococci_Thermococcales_Thermococcaceae_Pyrococcus_furiosus_DSM_3638:0.151869477,Archaea_Euryarchaeota_Thermococci_Thermococcales_Thermococcaceae_Thermococcus_kodakarensis_KOD1:0.144704422)0.751:0.056508897)1.000:0.317537387)0.996:0.066369455)0.992:0.055799601,(Archaea_CP_Z7ME43_WOR_bin_DG_70:0.622621261,(Archaea_SAGMEG_45:0.372661240,(Archaea_SAGMEG_N21:0.283086460,CG08_land_8_20_14_0_20_Hadesarchaea_51_8:0.304388592)0.376:0.068189170)1.000:0.222602646)0.872:0.078452259)0.991:0.053801082,(((((((((Archaea_Euryarchaeota_Halobacteria_Halobacteriales_Halobacteriaceae_Haloquadratum_walsbyi_HBSQ001_DSM_16790:0.166337996,(Archaea_Euryarchaeota_Halobacteria_Halobacteriales_Halobacteriaceae_Halogranum_salarium_B_1:0.136320449,(Archaea_Euryarchaeota_Halobacteria_Halobacteriales_Halobacteriaceae_Haloferax_mediterranei_R_4_ATCC_33500:0.094048509,(Archaea_Euryarchaeota_Halobacteria_Halobacteriales_Halobacteriaceae_Halogeometricum_borinquense_DSM_11551_chromosome:0.038564169,Archaea_Euryarchaeota_Halobacteria_Halobacteriales_Halobacteriaceae_Halosarcina_pallida_JCM_14848:0.087541407)1.000:0.051282779)0.254:0.026066608)1.000:0.038121187)1.000:0.034537801,(Archaea_Euryarchaeota_Halobacteria_halophilic_archaeon_sp._DL31__DL31_replicon_1_OLD_NAME_halophilic_archaeon_sp._DL31:0.199128832,((Archaea_Euryarchaeota_Halobacteria_Haloferacales_Haloferacaceae_Halohasta_litchfieldiae_tADL__Hlit_replicon_OLD_NAMEhalophilic_archaeon_sp._True_ADL:0.091793901,(Archaea_Euryarchaeota_Halobacteria_Halobacteriales_Halobacteriaceae_Halonotius_sp._J07ABHN4_version_2:0.123101146,(Archaea_uncultured_archaeon_J07ABHN6_version_2:0.017700275,Archaea_Euryarchaeota_Halobacteria_Halobacteriales_Halobacteriaceae_Halonotius_sp._A07HN63:0.045825522)1.000:0.054713883)1.000:0.055819729)1.000:0.076880067,(Archaea_Euryarchaeota_Halobacteria_Halobacteriales_Halobacteriaceae_Halorubrum_sp._A07HR60:0.221672238,(Archaea_Euryarchaeota_Halobacteria_Halobacteriales_Halobacteriaceae_Halorubrum_sp._A07HR67:0.120094285,Archaea_Euryarchaeota_Halobacteria_Halobacteriales_Halobacteriaceae_Halorubrum_lacusprofundi_ATCC_49239:0.063742537)1.000:0.093540110)0.892:0.025460900)0.414:0.015263289)0.976:0.023198218)0.886:0.015490028,((((Archaea_Euryarchaeota_Halobacteria_Halobacteriales_Halobacteriaceae_Halovivax_ruber_XH_70_DSM_18193:0.141256900,(Archaea_Euryarchaeota_Halobacteria_Halobacteriales_Halobacteriaceae_Halostagnicola_larsenii_XH_48_DSM_176:0.089056233,((Archaea_Euryarchaeota_Halobacteria_Halobacteriales_Halobacteriaceae_Haloterrigena_turkmenica_DSM_5511:0.080198876,(Archaea_Euryarchaeota_Halobacteria_Halobacteriales_Halobacteriaceae_Natronolimnobius_innermongolicus_JCM_12255:0.056838890,Archaea_Euryarchaeota_Halobacteria_Halobacteriales_Halobacteriaceae_Natronococcus_occultus_SP4_DSM_3396:0.066780275)0.996:0.020051527)0.996:0.016263967,((Archaea_Euryarchaeota_Halobacteria_Halobacteriales_Halobacteriaceae_Natrinema_pellirubrum_157_JCM_10476:0.066524583,Archaea_Euryarchaeota_Halobacteria_Halobacteriales_Halobacteriaceae_Natronobacterium_gregoryi_SP2_DSM_3393:0.066185393)0.997:0.022033073,((Archaea_Euryarchaeota_Halobacteria_Halobacteriales_Halobacteriaceae_Natrialba_magadii_ATCC_43099_chromosome:0.045464555,Archaea_Euryarchaeota_Halobacteria_Halobacteriales_Halobacteriaceae_Natronorubrum_sulfidifaciens_JCM_14089:0.073582983)0.988:0.015146384,(Archaea_Euryarchaeota_Halobacteria_Halobacteriales_Halobacteriaceae_Halopiger_xanaduensis_SH_6:0.049526346,Archaea_Euryarchaeota_Halobacteria_Halobacteriales_Halobacteriaceae_Halobiforma_nitratireducens_JCM_10879:0.076794068)0.917:0.015877576)1.000:0.041995965)0.334:0.002600212)1.000:0.040424157)1.000:0.043985673)1.000:0.058901831,(Archaea_Euryarchaeota_Halobacteria_Halobacteriales_Halobacteriaceae_Halalkalicoccus_jeotgali_B3_chromosome:0.222410747,Archaea_Euryarchaeota_Halobacteria_Natrialbales_Natrialbaceae_Salinarchaeum_sp._Harcht_Bsk1:0.200207836)0.727:0.040939799)1.000:0.050166900,(Archaea_Euryarchaeota_Halobacteria_Halobacteriales_Halobacteriaceae_Haladaptatus_paucihalophilus_DX253_DSM_18195:0.176591526,Archaea_Euryarchaeota_Halobacteria_Halobacteriales_Halobacteriaceae_Haloplanus_natans_RE_101_DSM_17983:0.131971840)0.943:0.047387692)0.457:0.015822542,(Archaea_Euryarchaeota_Halobacteria_Halobacteriales_haloarchaeon_3A1_DGR:0.195209434,(Archaea_Euryarchaeota_Halobacteria_Halobacteriales_Halobacteriaceae_Halobacteriaceae_archaeon_G22:0.146354642,Archaea_uncultured_halophilic_archaeon_J07ABHX67_version_2:0.192712794)0.996:0.047000193)1.000:0.032611672)1.000:0.047359244)0.462:0.021037824,Archaea_Euryarchaeota_Halobacteria_Halobacteriales_Halobacteriaceae_Halobaculum_sp._A07HB70:0.217056486)0.981:0.026049523,(Archaea_Euryarchaeota_Halobacteria_Halobacteriales_Halobacteriaceae_Halococcus_saccharolyticus_DSM_5350:0.229104174,((Archaea_uncultured_halophilic_archaeon_J07ABHX64:0.262564786,Archaea_Euryarchaeota_Halobacteria_Halobacteriales_Halobacteriaceae_Natronomonas_pharaonis_Gabara_DSM_2160:0.153709364)0.719:0.047701556,(Archaea_Euryarchaeota_Halobacteria_Halobacteriales_Halobacteriaceae_Halorhabdus_utahensis_DSM_12940:0.153828271,((Archaea_Euryarchaeota_Halobacteria_Halobacteriales_Halobacteriaceae_Halosimplex_carlsbadense_2_9_1:0.125056517,Archaea_Euryarchaeota_Halobacteria_Halobacteriales_Halobacteriaceae_Haloarcula_marismortui_ATCC_43049:0.143959975)1.000:0.057899682,Archaea_Euryarchaeota_Halobacteria_Halobacteriales_Halobacteriaceae_Halomicrobium_mukohataei_DSM_12286:0.110111264)0.815:0.027376107)0.993:0.044150835)0.473:0.034339616)0.129:0.029727581)1.000:0.064908296,Archaea_Euryarchaeota_Halobacteria_Halobacteriales_Halobacteriaceae_Halobacterium_sp._NRC_1:0.165261348)1.000:0.523972794,((Archaea_Euryarchaeota_Methanomicrobia_Methanomicrobiales_Methanocorpusculaceae_Methanocorpusculum_labreanum_Z:0.428773134,(((Archaea_Euryarchaeota_Methanomicrobia_Methanomicrobiales_Methanoregulaceae_Candidatus_Methanoregula_boonei_6A8:0.237406376,Archaea_Euryarchaeota_Methanomicrobia_Methanomicrobiales_Methanoregulaceae_Candidatus_Methanosphaerula_palustris_E1_9c:0.257195663)0.888:0.043788433,(Archaea_Euryarchaeota_Methanomicrobia_Methanomicrobiales_Methanospirillaceae_Methanospirillum_hungatei_JF_1:0.279492888,Archaea_Euryarchaeota_Methanomicrobia_Methanomicrobiales_Methanoregulaceae_Methanolinea_tarda_NOBI_1:0.229081331)0.942:0.046219709)0.996:0.048315427,(Archaea_Euryarchaeota_Methanomicrobia_Methanomicrobiales_Methanomicrobiaceae_Methanoculleus_bourgensis_MS2:0.224374519,((Archaea_Euryarchaeota_Methanomicrobia_Methanomicrobiales_Methanomicrobiaceae_Methanomicrobium_mobile_BP_DSM_1539:0.244257097,Archaea_Euryarchaeota_Methanomicrobia_Methanomicrobiales_Methanomicrobiaceae_Methanoplanus_petrolearius_DSM_11571_chromosome:0.163288248)1.000:0.111118266,Archaea_Euryarchaeota_Methanomicrobia_Methanomicrobiales_Methanomicrobiaceae_Methanofollis_liminatans_GKZPZ_DSM_4140:0.266433367)0.890:0.052511256)0.707:0.037340467)0.721:0.060815980)1.000:0.265872796,((Archaea_Euryarchaeota_Methanomicrobia_Methanosarcinales_Methermicoccaceae_Methermicoccus_shengliensis_DSM_18856:0.409528015,Archaea_Euryarchaeota_Methanomicrobia_Methanocellales_Methanoflorens_stordalenmirensis_Draft_v4.3.2:0.440574874)0.703:0.075419284,((Archaea_Euryarchaeota_Methanomicrobia_Methanosarcinales_Methanosaetaceae_Methanosaeta_thermophila_PT:0.343070607,Archaea_Euryarchaeota_Methanomicrobia_Methanosarcinales_uncultured_Methanosarcinales_sp._ANME_2D_ANME_V10:0.372513050)0.997:0.097297559,(Archaea_Euryarchaeota_Methanomicrobia_Methanocellales_Methanocellaceae_Methanocella_sp._RC_I_Manual_curation_by_Zhe_Lv:0.424477223,(Archaea_Euryarchaeota_Methanomicrobia_Methanosarcinales_Methanosarcinaceae_Methanosarcina_barkeri_Fusaro_DSM_804:0.293971611,(Archaea_Euryarchaeota_Methanomicrobia_Methanosarcinales_Methanosarcinaceae_Methanosalsum_zhilinae_WeN5_DSM_404017:0.226256737,((Archaea_Euryarchaeota_Methanomicrobia_Methanosarcinales_Methanosarcinaceae_Methanococcoides_burtonii_DSM_6242:0.199472488,(Archaea_Euryarchaeota_Methanomicrobia_Methanosarcinales_Methanosarcinaceae_Methanohalophilus_mahii_DSM_5219_chromosome:0.239979168,(Archaea_Euryarchaeota_Methanomicrobia_Methanosarcinales_Methanosarcinaceae_Methanolobus_psychrophilus_R15:0.168465293,Archaea_Euryarchaeota_Methanomicrobia_Methanosarcinales_Methanosarcinaceae_Methanomethylovorans_hollandica_DSM_15978:0.198660732)0.955:0.073669385)1.000:0.066402573)0.567:0.040120441,Archaea_Euryarchaeota_Methanomicrobia_Methanosarcinales_Methanosarcinaceae_Methanohalobium_evestigatum_Z_7303_chromosome:0.289290142)0.289:0.030863935)0.984:0.063091527)1.000:0.185757951)0.398:0.051551258)0.996:0.063952964)0.990:0.057161813)0.484:0.052355141)1.000:0.111745535,(Archaea_Euryarchaeota_Archaeoglobi_Archaeoglobales_Archaeoglobaceae_Archaeoglobus_fulgidus_DSM_8774:0.204839740,Archaea_Euryarchaeota_Archaeoglobi_Archaeoglobales_Archaeoglobaceae_Ferroglobus_placidus_DSM_10642_chromosome:0.148344469)1.000:0.371182930)0.987:0.071308774,((Archaea_Euryarchaeota_unclassified_Euryarchaeota_Aciduliprofundum_boonei_T469_chromosome:0.359258269,(Archaea_Euryarchaeota_Thermoplasmata_Thermoplasmatales_Thermoplasmataceae_Thermoplasma_acidophilum_DSM_1728:0.299787979,(Archaea_Euryarchaeota_Thermoplasmata_Thermoplasmatales_Ferroplasmaceae_Ferroplasma_acidarmanus_Fer1:0.278064878,Archaea_Euryarchaeota_Thermoplasmata_Thermoplasmatales_Picrophilaceae_Picrophilus_torridus_DSM_9790:0.314731223)1.000:0.168317412)1.000:0.407702749)1.000:0.130062256,(((Archaea_Thaumarchaeota_unclassified_Thaumarchaeota_Marine_Group_I_Marine_Group_III_euryarchaeote_sp._SCGC_AAA288_E19:0.588702663,Archaea_Euryarchaeota_unclassified_Euryarchaeota_Marine_Group_II_uncultured_marine_group_II_euryarchaeote:0.852854254)0.991:0.154191431,((Archaea_Euryarchaeota_Methanomicrobia_unclassified_Methanomicrobia_Candidatus_Methanomassiliicoccus_intestinalis_Issoire_Mx1:0.312997349,Archaea_Euryarchaeota_Thermoplasmata_Thermoplasmatales_Thermoplasmatales_archaeon_BRNA1:0.420551279)1.000:0.143730913,(Euryarchaeota_archaeon_RBG_19FT_COMBO_56_21:0.358394013,(Euryarchaeota_archaeon_RBG_16_68_13:0.088713146,(Euryarchaeota_archaeon_RBG_19FT_COMBO_69_17:0.168829620,Euryarchaeota_archaeon_RBG_16_67_27:0.142974453)0.549:0.038477032)1.000:0.314977752)0.482:0.075987618)0.984:0.067726531)0.833:0.059083550,(CG01_land_8_20_14_3_00_Euryarchaeota_38_12:0.427665369,(Archaea_Euryarchaeota_Thermoplasmata_Thermoplasmatales_Thermoplasmatales_archaeon_SCGC_AB_539_C06:0.350607212,Archaea_Euryarchaeota_RBG_13_Euryarchaeota_31_8:0.346677966)1.000:0.191068687)0.999:0.095236068)0.985:0.074749582)1.000:0.163033981)0.986:0.082897347)0.700:0.050242558)1.000:0.130339045)0.980:0.064220257,((Archaea_Nanohaloarchaeota_Nanohaloarchaea_Candidatus_Haloredivivus_sp._G17:0.285347835,(Archaea_Nanohaloarchaeota_Nanohaloarchaea_uncultured_halophilic_archaeon_J0756AB_J07NFR56:0.482201496,Archaea_Nanohaloarchaeota_Nanohaloarchaea_SW_7_Nanohaloarchaea_43_15:0.207774876)0.435:0.092467544)1.000:0.678965614,(Archaea_DPANN_Aenigmarchaeota_AR5_gwa2_scaffold_521:0.719497376,((Archaea_CP_Micrarchaeota_WOR_bin_DG_71_2:0.330566115,Candidatus_Micrarchaeota_archaeon_RBG_16_36_9:0.325640043)1.000:0.286953760,((Archaea_CP_Micrarchaeota_WOR_bin_STMZ1_77:0.207401526,(Archaea_CP_Micrarchaeota_WOR_bin_SMTZ_76_1:0.105470897,Archaea_CP_Micrarchaeota_WOR_bin_SMTZ_76:0.113468891)1.000:0.127188905)1.000:0.218997410,(CG15_BIG_FIL_POST_REV_8_21_14_020_Aenigmarchaeota_37_27:0.319611815,Candidatus_Micrarchaeota_archaeon_RBG_16_49_10:0.375415372)1.000:0.138521689)1.000:0.181840695)0.949:0.087158951)0.946:0.090965156)0.754:0.059951145)0.601:0.053618941)0.901:0.221176812)1.000:1.153485821,(CG2_30_FULL_Wirthbacteria_54_11:0.737836057,((((((CG_4_10_14_0_2_um_filter_Torokbacteria_OD1_35_8:0.539030111,CG09_land_8_20_14_0_10_Torokbacteria_OD1_42_11:0.526648952)0.989:0.096374837,(((Candidatus_Moranbacteria_bacterium_RBG_13_45_13:0.189846925,(CG_4_9_14_3_um_filter_150_Moranbacteria_OD1_44_28:0.176465626,(Candidatus_Moranbacteria_bacterium_RIFOXYB1_FULL_44_23:0.100210986,Candidatus_Moranbacteria_bacterium_RIFOXYC1_FULL_44_13:0.095062831)1.000:0.106669936)0.955:0.063568380)1.000:0.178516716,((Bacteria_CPR_ParcubacteriaOD1_MoranbacteriaOD1_i_GWA2_OD1_39_41:0.290964131,((Candidatus_Moranbacteria_bacterium_RIFOXYA12_FULL_44_15:0.206493603,(CG_4_8_14_3_um_filter_Moranbacteria_OD1_34_16:0.288692413,Candidatus_Moranbacteria_bacterium_RIFOXYA12_FULL_35_19:0.208015966)0.993:0.052152514)1.000:0.066053387,(CG10_big_fil_rev_8_21_14_0_10_Moranbacteria_OD1_35_21:0.268800731,(CG06_land_8_20_14_3_00_150_Moranbacteria_OD1_40_12:0.311174186,(Candidatus_Moranbacteria_bacterium_RBG_19FT_COMBO_42_6:0.082832567,CG_4_9_14_3_um_filter_150_Moranbacteria_OD1_42_9:0.096778346)1.000:0.148939312)0.876:0.039899685)0.974:0.039804054)0.198:0.026191688)1.000:0.095823642,(Candidatus_Moranbacteria_bacterium_RIFCSPHIGHO2_12_FULL_40_10:0.332909710,((Bacteria_CPR_ParcubacteriaOD1_MoranbacteriaOD1_i_GWD1_OD1_37_17:0.286048432,(Bacteria_CP_OD1_ALUMROCK_MS4_OD1_33_19:0.119897270,(Bacteria_CPR_ParcubacteriaOD1_MoranbacteriaOD1_i_GWE1_OD1_ACD7_35_17:0.064168188,Bacteria_CPR_ParcubacteriaOD1_MoranbacteriaOD1_i_GWF1_OD1_34_10:0.061106184)1.000:0.068024072)1.000:0.217085324)1.000:0.115946790,((Candidatus_Moranbacteria_bacterium_RIFCSPHIGHO2_01_FULL_55_24:0.203910193,(Candidatus_Moranbacteria_bacterium_RIFCSPHIGHO2_01_FULL_54_31:0.099632080,((CG2_30_FULL_Moranbacteria_OD1_45_14:0.080068867,CG2_30_SUB10_Moranbacteria_OD1_41_165:0.133770365)1.000:0.059120553,Candidatus_Moranbacteria_bacterium_RIFCSPLOWO2_12_FULL_48_12:0.112578016)0.830:0.019495795)1.000:0.112351347)1.000:0.268888872,((Bacteria_CPR_ParcubacteriaOD1_MoranbacteriaOD1_i_GWC2_OD1_i_37_82:0.059429116,Bacteria_CPR_ParcubacteriaOD1_MoranbacteriaOD1_i_GWE2_OD1_36_40:0.061758559)1.000:0.194320230,(Bacteria_CPR_ParcubacteriaOD1_Moranbacteria:0.136720132,(Bacteria_CPR_ParcubacteriaOD1_MoranbacteriaOD1_i_GWE1_OD1_i_ACD11_lin_49_15:0.080782084,Bacteria_CPR_ParcubacteriaOD1_MoranbacteriaOD1_i_GWC2_OD1_i_45_10:0.079942428)1.000:0.054924255)1.000:0.109961455)1.000:0.084200468)0.792:0.036394340)0.150:0.024908347)0.989:0.045190156)1.000:0.088031398)1.000:0.221231391,((Bacteria_CPR_ParcubacteriaOD1_GWA2_OD1_31_28_partial:0.643866495,(Bacteria_Parcubacteria_OD1_RIFCSPHIGHO2_01_FULL_OD1_47_10b:0.000000005,Parcubacteria_group_bacterium_RIFCSPHIGHO2_01_FULL_47_10b:0.000474321)1.000:0.637012544)1.000:0.228838519,((Bacteria_Parcubacteria_OD1_RIFCSPHIGHO2_01_FULL_OD1_40_30:0.449091305,((Candidatus_Yanofskybacteria_bacterium_RIFCSPLOWO2_02_FULL_45_18:0.352493079,((Candidatus_Yanofskybacteria_bacterium_RIFCSPLOWO2_01_FULL_44_88:0.297116683,(Bacteria_CPR_ParcubacteriaOD1_Yanofskybacteria_GWD1_OD1_39_16_partial:0.193971650,Candidatus_Yanofskybacteria_bacterium_RIFOXYC2_FULL_44_13:0.201836696)1.000:0.086543670)1.000:0.056165092,(((Candidatus_Yanofskybacteria_bacterium_RIFCSPLOWO2_01_FULL_42_49:0.145045049,(Candidatus_Yanofskybacteria_bacterium_RIFCSPHIGHO2_01_FULL_43_42:0.112884859,Candidatus_Yanofskybacteria_bacterium_RIFCSPHIGHO2_02_FULL_43_22:0.122187728)0.924:0.036825872)1.000:0.134546470,(Candidatus_Yanofskybacteria_bacterium_RIFCSPHIGHO2_02_FULL_41_11:0.253200584,(Candidatus_Yanofskybacteria_bacterium_RIFCSPHIGHO2_01_FULL_44_24:0.202532123,(Candidatus_Yanofskybacteria_bacterium_RIFCSPHIGHO2_02_FULL_38_22b:0.185339954,(Candidatus_Yanofskybacteria_bacterium_RIFCSPHIGHO2_01_FULL_39_8b:0.136878816,(Candidatus_Yanofskybacteria_bacterium_RIFCSPHIGHO2_02_FULL_39_10:0.194296169,Candidatus_Yanofskybacteria_bacterium_RIFCSPHIGHO2_02_FULL_41_29:0.158358025)0.101:0.031601772)0.345:0.036147674)0.999:0.071709509)1.000:0.080108610)0.977:0.037182801)0.620:0.025232160,((Candidatus_Yanofskybacteria_bacterium_RIFCSPHIGHO2_01_FULL_44_22:0.192988229,(Bacteria_CPR_ParcubacteriaOD1_Yanofskybacteria_GWC2_OD1_41_9:0.003589918,Candidatus_Yanofskybacteria_bacterium_RIFOXYD1_FULL_42_10:0.023670895)1.000:0.170989727)1.000:0.095041456,(((Candidatus_Yanofskybacteria_bacterium_RIFCSPHIGHO2_01_FULL_48_25b:0.190184889,Candidatus_Yanofskybacteria_bacterium_RIFCSPHIGHO2_01_FULL_41_21:0.152929691)1.000:0.098292929,(Candidatus_Yanofskybacteria_bacterium_RIFCSPHIGHO2_02_FULL_50_12:0.215115917,(Candidatus_Yanofskybacteria_bacterium_RIFCSPLOWO2_01_FULL_49_17:0.126325467,Candidatus_Yanofskybacteria_bacterium_RIFCSPLOWO2_02_FULL_47_9b:0.123840437)1.000:0.109158087)0.631:0.035615205)1.000:0.129404185,(CG10_big_fil_rev_8_21_14_0_10_Yanofskybacteria_OD1_37_15:0.284431354,(Bacteria_CPR_ParcubacteriaOD1_Yanofskybacteria_GWA1_OD1_39_13_partial:0.089768078,(Candidatus_Yanofskybacteria_bacterium_RIFCSPLOWO2_01_FULL_41_34:0.099113228,Candidatus_Yanofskybacteria_bacterium_RIFCSPHIGHO2_01_FULL_43_32:0.067779293)0.537:0.023892909)1.000:0.122197380)0.978:0.044848276)0.938:0.032314149)0.828:0.024259133)0.964:0.032173143)0.977:0.037263013)1.000:0.125065049,((CG10_big_fil_rev_8_21_14_0_10_Yanofskybacteria_OD1_36_16:0.329269660,(Candidatus_Yanofskybacteria_bacterium_RIFCSPHIGHO2_01_FULL_44_17:0.265130195,Candidatus_Yanofskybacteria_bacterium_RIFCSPLOWO2_01_FULL_49_25:0.341087197)0.998:0.098313012)0.975:0.053888408,((Candidatus_Yanofskybacteria_bacterium_RIFCSPHIGHO2_12_FULL_45_19b:0.330739985,Candidatus_Yanofskybacteria_bacterium_RIFCSPLOWO2_02_FULL_43_10b:0.244609075)1.000:0.132759612,CG10_big_fil_rev_8_21_14_0_10_Yanofskybacteria_OD1_46_23:0.476683771)0.983:0.048469068)0.625:0.034318026)0.997:0.070755162)1.000:0.162148439,(((CG10_big_fil_rev_8_21_14_0_10_Portnoybacteria_OD1_36_7:0.550030790,Bacteria_CPR_ParcubacteriaOD1_GWA2_OD1_rel_38_13:0.543883828)0.992:0.083345723,(((((Candidatus_Portnoybacteria_bacterium_RIFCSPHIGHO2_02_FULL_39_12:0.181982288,Candidatus_Portnoybacteria_bacterium_RIFCSPLOWO2_01_FULL_43_11:0.143730258)1.000:0.078421531,(CG03_land_8_20_14_0_80_cor_Portnoybacteria_OD1_41_10:0.273269058,CG_4_9_14_3_um_filter_150_Portnoybacteria_OD1_43_11:0.304546181)0.999:0.084028468)1.000:0.112078010,((CG06_land_8_20_14_3_00_150_Portnoybacteria_OD1_39_12:0.501262940,CG10_big_fil_rev_8_21_14_0_10_Portnoybacteria_OD1_44_7:0.464466386)0.837:0.083999928,((Bacteria_CPR_ParcubacteriaOD1_GWF2_OD1_rel_39_13_partial:0.230075353,CG_4_8_14_3_um_filter_Portnoybacteria_OD1_44_10:0.270481786)1.000:0.126004896,((CG_4_9_14_3_um_filter_150_Portnoybacteria_OD1_40_10:0.123298997,(Candidatus_Portnoybacteria_bacterium_RBG_19FT_COMBO_36_7:0.136564088,Candidatus_Portnoybacteria_bacterium_RBG_13_41_18:0.242039140)0.102:0.045130209)1.000:0.200665922,(Bacteria_CPR_ParcubacteriaOD1_GWF2_OD1_rel_44_7_partial:0.290059864,(Bacteria_CPR_ParcubacteriaOD1_GWB1_OD1_42_6:0.300727000,(Candidatus_Portnoybacteria_bacterium_RIFCSPLOWO2_02_FULL_39_11:0.270420223,CG02_land_8_20_14_3_00_150_Portnoybacteria_OD1_45_8:0.209602096)0.990:0.070394397)0.388:0.036110197)1.000:0.098864537)1.000:0.072546429)0.966:0.044274606)0.414:0.022735059)0.853:0.044502160,(Candidatus_Portnoybacteria_bacterium_RBG_13_40_8:0.195527231,CG10_big_fil_rev_8_21_14_0_10_Portnoybacteria_OD1_38_18:0.171510147)1.000:0.277673494)0.812:0.039787964,((Candidatus_Spechtbacteria_bacterium_RIFCSPHIGHO2_02_FULL_43_15b:0.443546073,(Candidatus_Spechtbacteria_bacterium_RIFCSPLOWO2_01_FULL_46_10:0.411168602,(Candidatus_Spechtbacteria_bacterium_RIFCSPLOWO2_01_FULL_43_12:0.319645107,(Candidatus_Spechtbacteria_bacterium_RIFCSPLOWO2_02_FULL_38_8:0.246888935,Candidatus_Spechtbacteria_bacterium_RIFCSPLOWO2_12_FULL_38_22:0.250144589)0.999:0.102567496)0.185:0.053554144)1.000:0.231712892)1.000:0.123794487,(CG_4_9_14_0_2_um_filter_novel_Parcubacteria_35_11:0.626153959,((((((((CG08_land_8_20_14_0_20_Nealsonbacteria_OD1_43_11:0.415446905,(Candidatus_Wildermuthbacteria_bacterium_GWA2_46_15:0.222373311,CG10_big_fil_rev_8_21_14_0_10_Parcubacteria_OD1_35_15:0.298089264)1.000:0.232323608)0.246:0.043812010,Candidatus_Wildermuthbacteria_bacterium_RIFCSPHIGHO2_01_FULL_47_27:0.359074087)0.823:0.025188679,((((((CG_4_9_14_0_8_um_filter_Nealsonbacteria_OD1_35_12:0.281594305,CG08_land_8_20_14_0_20_Nealsonbacteria_OD1_38_20:0.264757851)0.501:0.033232953,(Candidatus_Nealsonbacteria_bacterium_RIFCSPLOWO2_01_FULL_41_9:0.402562555,CG_SAG_2014_w16S_Bacteria_OD1_36_1:0.241282519)0.913:0.042440718)0.852:0.027248703,((CG_4_9_14_0_8_um_filter_Nealsonbacteria_OD1_36_17:0.167632800,(CG18_big_fil_WC_8_21_14_2_50_Nealsonbacteria_OD1_37_10:0.249948773,CG_4_9_14_3_um_filter_150_Nealsonbacteria_OD1_37_29:0.139482497)0.984:0.042520970)0.972:0.033268086,(Bacteria_OD1_uncultured_DG_74_3:0.270724932,((Bacteria_OD1_uncultured_DG_74_1:0.176696942,CG_4_9_14_3_um_filter_150_Nealsonbacteria_OD1_37_13:0.137002077)1.000:0.086159879,Bacteria_CPR_ParcubacteriaOD1_L1_Parcubacteria_bacterium_SCGC_AAA255_P19_SAK_001_138:0.264540470)0.899:0.022022541)0.127:0.018049794)0.801:0.023399258)0.999:0.042390436,(Candidatus_Nealsonbacteria_bacterium_RBG_13_38_11:0.276145849,(CG_4_10_14_0_2_um_filter_Nealsonbacteria_OD1_40_15:0.242970547,Candidatus_Nealsonbacteria_bacterium_RBG_13_42_11:0.247121799)0.654:0.035784710)1.000:0.090219444)0.997:0.032358516,(((CG03_land_8_20_14_0_80_cor_Nealsonbacteria_OD1_36_12:0.239965116,CG02_land_8_20_14_3_00_150_Nealsonbacteria_OD1_34_20:0.372657086)0.751:0.036806275,CG_4_8_14_3_um_filter_Nealsonbacteria_OD1_37_23:0.234760006)0.836:0.038238616,((Bacteria_CPR_ParcubacteriaOD1_GWF2_OD1_rel_43_11_partial:0.087177690,Candidatus_Nealsonbacteria_bacterium_RIFCSPHIGHO2_02_FULL_43_13:0.099651537)1.000:0.229289757,(Candidatus_Nealsonbacteria_bacterium_RIFCSPLOWO2_01_FULL_43_32:0.247159650,CG09_land_8_20_14_0_10_Nealsonbacteria_OD1_42_14:0.204258491)0.202:0.039437258)1.000:0.096502578)0.685:0.017779723)0.782:0.019043043,((Bacteria_CPR_ParcubacteriaOD1_GWA1_OD1_36_12:0.220628587,Candidatus_Wildermuthbacteria_bacterium_RIFCSPHIGHO2_12_FULL_40_12:0.215857037)1.000:0.180601818,Candidatus_Nealsonbacteria_bacterium_RBG_13_36_15:0.263088142)0.977:0.038912003)0.697:0.023719415)0.400:0.018252821,(Candidatus_Nealsonbacteria_bacterium_RIFCSPHIGHO2_02_38_10:0.359590578,(((Bacteria_OD1_uncultured_DG_72:0.225050803,Candidatus_Nealsonbacteria_bacterium_RIFOXYB1_FULL_40_15:0.331095427)0.986:0.065944755,Candidatus_Nealsonbacteria_bacterium_RBG_13_37_56:0.209471564)0.897:0.047822206,CG10_big_fil_rev_8_21_14_0_10_Nealsonbacteria_OD1_36_24:0.210507795)0.975:0.053172026)1.000:0.070171675)0.830:0.022342485,((Candidatus_Wildermuthbacteria_bacterium_RIFCSPHIGHO2_02_FULL_48_16:0.205974628,Candidatus_Wildermuthbacteria_bacterium_RIFCSPLOWO2_01_FULL_48_16:0.189731170)1.000:0.299411169,((Candidatus_Wildermuthbacteria_bacterium_RIFCSPHIGHO2_02_FULL_45_25:0.307124262,(Candidatus_Wildermuthbacteria_bacterium_RIFCSPHIGHO2_01_FULL_48_27b:0.163159958,Candidatus_Wildermuthbacteria_bacterium_RIFCSPLOWO2_01_FULL_50_46:0.178573510)1.000:0.156829455)1.000:0.084113941,(Candidatus_Wildermuthbacteria_bacterium_RIFCSPHIGHO2_02_FULL_47_12:0.402927656,Candidatus_Wildermuthbacteria_bacterium_RIFCSPHIGHO2_01_FULL_49_22b:0.387715578)0.937:0.068222997)0.669:0.037983907)1.000:0.140893623)0.090:0.023591365,((CG10_big_fil_rev_8_21_14_0_10_Staskawiczbacteria_OD1_38_10:0.262576847,(((Candidatus_Staskawiczbacteria_bacterium_RIFCSPLOWO2_01_FULL_33_9:0.195953766,(Candidatus_Staskawiczbacteria_bacterium_RIFCSPHIGHO2_02_FULL_34_9:0.237735132,((Candidatus_Staskawiczbacteria_bacterium_RIFCSPHIGHO2_01_FULL_39_25:0.128619307,((Candidatus_Staskawiczbacteria_bacterium_RIFCSPHIGHO2_02_FULL_42_22:0.117471686,Candidatus_Staskawiczbacteria_bacterium_RIFCSPLOWO2_01_FULL_38_12b:0.113583496)1.000:0.089368294,Candidatus_Staskawiczbacteria_bacterium_RIFCSPLOWO2_01_FULL_33_13:0.162910677)0.879:0.022943075)0.861:0.020924932,((Candidatus_Staskawiczbacteria_bacterium_RIFCSPHIGHO2_12_FULL_38_11:0.133616248,Candidatus_Staskawiczbacteria_bacterium_RIFCSPHIGHO2_02_FULL_34_10:0.138260713)0.607:0.031166026,Candidatus_Staskawiczbacteria_bacterium_RIFCSPLOWO2_01_FULL_43_17b:0.209429021)0.485:0.017059080)0.999:0.043846119)1.000:0.088674797)0.285:0.034667688,(Candidatus_Staskawiczbacteria_bacterium_RIFCSPLOWO2_12_FULL_37_15:0.164687305,((Candidatus_Staskawiczbacteria_bacterium_RIFOXYB1_FULL_37_44:0.111185825,Candidatus_Staskawiczbacteria_bacterium_RIFOXYC1_FULL_38_18:0.124521096)1.000:0.084395816,(Candidatus_Staskawiczbacteria_bacterium_RIFCSPLOWO2_01_FULL_37_25b:0.109172316,Candidatus_Staskawiczbacteria_bacterium_RIFOXYB1_FULL_38_37:0.117855555)1.000:0.074176622)0.790:0.039473080)0.793:0.027975064)0.817:0.035713171,Candidatus_Staskawiczbacteria_bacterium_RIFOXYD1_FULL_32_13:0.260731202)1.000:0.118111818)1.000:0.095754256,((CG_4_10_14_0_8_um_filter_cor_Gribaldobacteria_OD1_33_9:0.371341564,(CG10_big_fil_rev_8_21_14_0_10_Gribaldobacteria_OD1_37_21:0.475682352,(CG08_land_8_20_14_0_20_Gribaldobacteria_OD1_39_15:0.176645835,CG1_02_FULL_Gribaldobacteria_OD1_41_26:0.241171472)1.000:0.170484415)1.000:0.090302429)0.998:0.065978309,(CG2_30_FULL_Gribaldobacteria_OD1_36_21:0.256997230,CG07_land_8_20_14_0_80_Gribaldobacteria_OD1_33_18:0.248501012)0.998:0.072212050)1.000:0.076715809)1.000:0.051648855)0.992:0.044055283,CG08_land_8_20_14_0_20_novel_Parcubacteria_43_9:0.477329213)0.998:0.052883804,CG11_big_fil_rev_8_21_14_0_20_novel_Parcubacteria_39_14:0.354388382)0.809:0.045114617)0.980:0.050964095)0.993:0.043654777)0.960:0.037677311)0.629:0.023464324,((Candidatus_Azambacteria_bacterium_RIFCSPLOWO2_01_FULL_46_26:0.409019619,((Bacteria_CPR_ParcubacteriaOD1_GWA2_OD1_rel_39_18:0.551026544,(Candidatus_Azambacteria_bacterium_RBG_16_47_10:0.255910011,Candidatus_Azambacteria_bacterium_RIFCSPLOWO2_01_FULL_46_25:0.289480436)1.000:0.194166475)0.588:0.055874446,Candidatus_Azambacteria_bacterium_RIFCSPLOWO2_01_FULL_37_9:0.413900046)0.979:0.051728544)0.944:0.041156304,(((((Bacteria_CPR_ParcubacteriaOD1_GWB1_OD1_rel_46_8:0.509871490,(Bacteria_CPR_ParcubacteriaOD1_GWB1_OD1_rel_45_10:0.204196558,Candidatus_Brennerbacteria_bacterium_RIFOXYD1_FULL_41_16:0.248303344)1.000:0.239986781)1.000:0.303005791,(Bacteria_Parcubacteria_OD1_RIFCSPLOWO2_01_FULL_OD1_48_18:0.501324479,(((((Candidatus_Liptonbacteria_bacterium_RIFOXYD1_FULL_36_11:0.323751044,CG11_big_fil_rev_8_21_14_0_20_Liptonbacteria_OD1_35_14:0.392950253)1.000:0.188635025,(Candidatus_Liptonbacteria_bacterium_RIFCSPLOWO2_12_FULL_60_15:0.380271482,(Candidatus_Liptonbacteria_bacterium_GWB1_49_6:0.322881518,(Candidatus_Liptonbacteria_bacterium_RIFCSPLOWO2_01_FULL_52_25:0.325066666,((Candidatus_Liptonbacteria_bacterium_RIFCSPLOWO2_01_FULL_56_20:0.303971464,Candidatus_Liptonbacteria_bacterium_RIFCSPLOWO2_01_FULL_53_13:0.339720424)0.970:0.058956835,(Candidatus_Liptonbacteria_bacterium_RIFCSPLOWO2_01_FULL_45_15:0.302520340,Candidatus_Liptonbacteria_bacterium_RIFCSPHIGHO2_01_FULL_57_28:0.386669910)0.654:0.045009975)0.280:0.033566473)0.836:0.057381772)1.000:0.109421338)0.531:0.043070007)0.981:0.041798502,((Candidatus_Colwellbacteria_bacterium_RIFCSPHIGHO2_12_FULL_44_17:0.407856243,((Candidatus_Colwellbacteria_bacterium_RIFCSPLOWO2_02_FULL_45_11:0.350486832,(CG10_big_fil_rev_8_21_14_0_10_Colwellbacteria_OD1_41_28:0.328808418,(Candidatus_Colwellbacteria_bacterium_RBG_13_48_8:0.304476872,(Candidatus_Colwellbacteria_bacterium_GWA2_46_10:0.323978271,CG10_big_fil_rev_8_21_14_0_10_Colwellbacteria_OD1_42_22:0.247237850)0.080:0.049357485)0.763:0.034265962)1.000:0.144763430)1.000:0.123638625,(CG_4_9_14_0_2_um_filter_Colwellbacteria_OD1_50_12:0.372355106,(Candidatus_Colwellbacteria_bacterium_RIFCSPLOWO2_01_FULL_48_10:0.388540181,(Candidatus_Colwellbacteria_bacterium_RIFCSPHIGHO2_12_FULL_43_12:0.213446893,CG1_02_FULL_Colwellbacteria_OD1_42_13:0.191505125)1.000:0.132627673)0.936:0.043607386)0.796:0.043373775)1.000:0.081463755)1.000:0.080169127,(Candidatus_Harrisonbacteria_bacterium_RIFCSPLOWO2_01_FULL_40_28:0.485376471,(((Candidatus_Harrisonbacteria_bacterium_RIFCSPLOWO2_02_FULL_41_13b:0.349367703,(Candidatus_Harrisonbacteria_bacterium_RIFCSPLOWO2_01_FULL_44_18:0.256189471,Candidatus_Harrisonbacteria_bacterium_RIFCSPHIGHO2_12_FULL_48_16:0.314922411)0.875:0.056951429)0.946:0.041112719,((CG10_big_fil_rev_8_21_14_0_10_Harrisonbacteria_OD1_44_23:0.389663682,(CG10_big_fil_rev_8_21_14_0_10_Harrisonbacteria_OD1_38_8:0.394443907,(CG10_big_fil_rev_8_21_14_0_10_Harrisonbacteria_OD1_45_28:0.252168576,CG10_big_fil_rev_8_21_14_0_10_Harrisonbacteria_OD1_49_15:0.226339967)1.000:0.139005429)0.831:0.067120433)1.000:0.124109329,(CG10_big_fil_rev_8_21_14_0_10_Harrisonbacteria_OD1_40_38:0.399258540,CG10_big_fil_rev_8_21_14_0_10_Harrisonbacteria_OD1_42_17:0.485231268)0.010:0.053330496)0.809:0.042292517)0.987:0.044402610,(Candidatus_Harrisonbacteria_bacterium_RIFCSPHIGHO2_02_FULL_42_16:0.300069825,Candidatus_Harrisonbacteria_bacterium_RIFCSPLOWO2_02_FULL_45_10c:0.280536400)1.000:0.182406193)0.978:0.051217645)0.760:0.032039243)0.988:0.028148881)0.586:0.027596373,(Candidatus_Wolfebacteria_bacterium_RIFCSPLOWO2_01_FULL_45_19:0.386060806,((Candidatus_Wolfebacteria_bacterium_GWA1_42_9:0.323288778,Candidatus_Wolfebacteria_bacterium_RIFCSPLOWO2_01_FULL_47_17b:0.431239951)1.000:0.190385837,(CG03_land_8_20_14_0_80_cor_Wolfebacteria_OD1_36_15:0.400321909,((CG10_big_fil_rev_8_21_14_0_10_Wolfebacteria_OD1_31_9:0.267404160,(Bacteria_CPR_ParcubacteriaOD1_Wolfebacteria_GWE2_OD1_ACD81_44_13:0.052555908,(Bacteria_CPR_ParcubacteriaOD1_Wolfebacteria_GWA2_OD1_ACD81_47_9:0.053586092,(Candidatus_Wolfebacteria_bacterium_RIFOXYB1_FULL_54_12:0.010128817,Candidatus_Wolfebacteria_bacterium_RIFOXYD12_FULL_48_21:0.015935767)1.000:0.027744011)0.562:0.027039134)1.000:0.267893750)1.000:0.116932779,((Candidatus_Wolfebacteria_bacterium_RIFCSPLOWO2_01_FULL_38_11:0.230501853,(CG02_land_8_20_14_3_00_150_Wolfebacteria_OD1_37_12:0.255529839,Bacteria_CPR_ParcubacteriaOD1_Wolfebacteria_GWB1_OD1_41_12:0.218402851)0.609:0.038660470)0.998:0.035932482,(CG03_land_8_20_14_0_80_cor_Wolfebacteria_OD1_40_12:0.229185937,(CG18_big_fil_WC_8_21_14_2_50_Wolfebacteria_OD1_39_7:0.169161071,(Candidatus_Wolfebacteria_bacterium_RBG_13_41_7:0.104282167,CG_4_10_14_0_2_um_filter_Wolfebacteria_OD1_39_18:0.084874208)1.000:0.227891937)0.946:0.050199686)1.000:0.060394468)0.998:0.041427258)0.847:0.033979663)0.934:0.038325882)0.982:0.044355945)0.681:0.035561159)0.920:0.035109781,(Candidatus_Jorgensenbacteria_bacterium_RIFCSPLOWO2_12_FULL_42_11:0.433199901,(((Candidatus_Jorgensenbacteria_bacterium_GWA1_49_17:0.291664829,Bacteria_CPR_ParcubacteriaOD1_Jorgensenbacteria_GWB1_OD1_50_10:0.301348748)1.000:0.095730024,(CG03_land_8_20_14_0_80_cor_Jorgensenbacteria_OD1_38_39:0.394507886,(Bacteria_CPR_ParcubacteriaOD1_Jorgensenbacteria_GWB1_OD1_49_9:0.326320561,(Candidatus_Jorgensenbacteria_bacterium_RIFCSPHIGHO2_02_FULL_45_20:0.331288638,Bacteria_CPR_ParcubacteriaOD1_Jorgensenbacteria_GWA2_OD1_45_13:0.290368657)1.000:0.117198954)0.174:0.037955498)0.057:0.030466153)0.992:0.056692980,(Candidatus_Jorgensenbacteria_bacterium_RIFCSPLOWO2_01_FULL_45_25b:0.416062217,Candidatus_Jorgensenbacteria_bacterium_GWA1_54_12:0.692482739)0.636:0.061994068)1.000:0.084272634)1.000:0.073156581)1.000:0.093962278)0.998:0.083105948)1.000:0.079403114,(Candidatus_Azambacteria_bacterium_RIFCSPLOWO2_02_FULL_44_14:0.296705617,(Candidatus_Azambacteria_bacterium_RIFOXYB1_FULL_40_33:0.230629120,(Candidatus_Azambacteria_bacterium_RIFCSPHIGHO2_01_FULL_40_24:0.167827465,Candidatus_Azambacteria_bacterium_RIFOXYD1_FULL_42_11:0.196433117)0.081:0.035066923)1.000:0.113950266)1.000:0.214425692)0.269:0.035171443,Bacteria_CPR_ParcubacteriaOD1_L1_Parcubacteria_bacterium_SCGC_AAA011_A09_DUSEL_001_189:0.639202100)0.682:0.028996160,(((((((Candidatus_Giovannonibacteria_bacterium_RIFCSPHIGHO2_02_FULL_46_20:0.383738178,(((Bacteria_CPR_ParcubacteriaOD1_Giovannonibacteria_GWA1_OD1_44_29:0.072318258,Candidatus_Giovannonibacteria_bacterium_RIFCSPHIGHO2_12_FULL_44_22:0.064947966)1.000:0.097320391,(Candidatus_Giovannonibacteria_bacterium_RIFCSPLOWO2_01_FULL_45_140:0.149898432,(Candidatus_Giovannonibacteria_bacterium_RIFCSPHIGHO2_01_FULL_45_23:0.143151175,Candidatus_Giovannonibacteria_bacterium_RIFCSPLOWO2_01_FULL_46_32:0.186198843)0.459:0.029813267)0.972:0.034181494)1.000:0.076930415,(Candidatus_Giovannonibacteria_bacterium_RIFCSPHIGHO2_02_FULL_44_11:0.185948709,(Candidatus_Giovannonibacteria_bacterium_RIFCSPLOWO2_01_FULL_44_16:0.083719840,Candidatus_Giovannonibacteria_bacterium_RIFCSPLOWO2_12_FULL_44_32:0.070786968)1.000:0.126741266)1.000:0.099342282)0.999:0.062679580)1.000:0.198160663,((Candidatus_Giovannonibacteria_bacterium_RIFOXYD1_FULL_48_21:0.229129464,(Candidatus_Giovannonibacteria_bacterium_RIFCSPLOWO2_01_FULL_46_13:0.164294699,(Candidatus_Giovannonibacteria_bacterium_RIFCSPLOWO2_12_FULL_44_15:0.057534493,(Candidatus_Giovannonibacteria_bacterium_RIFCSPHIGHO2_02_43_16:0.071651029,Candidatus_Giovannonibacteria_bacterium_RIFCSPLOWO2_12_FULL_43_11c:0.067981755)0.169:0.027026632)1.000:0.131341902)1.000:0.078324053)1.000:0.087800072,((Bacteria_CPR_ParcubacteriaOD1_Giovannonibacteria_GWF2_OD1_42_19:0.002687493,Candidatus_Giovannonibacteria_bacterium_RIFCSPHIGHO2_02_42_15:0.026367351)1.000:0.280116831,Bacteria_CPR_ParcubacteriaOD1_Giovannonibacteria_GWA2_OD1_53_7_partial:0.255692384)0.340:0.050568089)1.000:0.153045454)0.738:0.046222740,((Candidatus_Niyogibacteria_bacterium_RIFCSPLOWO2_01_FULL_45_48:0.512565369,(CG10_big_fil_rev_8_21_14_0_10_Niyogibacteria_OD1_42_19:0.336035918,CG10_big_fil_rev_8_21_14_0_10_Niyogibacteria_OD1_46_36:0.341910546)1.000:0.084667942)0.917:0.064351928,Candidatus_Niyogibacteria_bacterium_RIFCSPLOWO2_12_FULL_41_13:0.606425744)0.981:0.049582853)0.696:0.035769539,((Candidatus_Tagabacteria_bacterium_RIFCSPLOWO2_01_FULL_39_11:0.361061940,Bacteria_CPR_ParcubacteriaOD1_GWB1_OD1_41_6_partial:0.365884907)0.995:0.079354821,(((Candidatus_Terrybacteria_bacterium_RIFCSPHIGHO2_02_41_19:0.275156793,(Bacteria_CPR_ParcubacteriaOD1_GWC2_OD1_40_31:0.033087003,CG10_big_fil_rev_8_21_14_0_10_Terrybacteria_OD1_41_10:0.021509268)1.000:0.237526251)1.000:0.186888476,(CG10_big_fil_rev_8_21_14_0_10_Parcubacteria_OD1_38_31:0.376131893,((((((((Candidatus_Taylorbacteria_bacterium_RIFCSPLOWO2_12_FULL_43_20:0.339247602,Candidatus_Taylorbacteria_bacterium_RIFCSPLOWO2_01_FULL_45_15b:0.434307018)0.999:0.086785282,(Candidatus_Taylorbacteria_bacterium_RIFCSPHIGHO2_02_FULL_45_35:0.309759326,((Bacteria_CPR_ParcubacteriaOD1_GWA2_OD1_47_21_part:0.256506519,(Candidatus_Taylorbacteria_bacterium_RIFCSPHIGHO2_02_FULL_46_13:0.212973534,Candidatus_Taylorbacteria_bacterium_RIFCSPHIGHO2_01_FULL_46_22b:0.208048839)1.000:0.177976894)0.469:0.051185029,((Candidatus_Taylorbacteria_bacterium_RIFCSPLOWO2_02_FULL_44_35:0.082123589,Bacteria_CPR_ParcubacteriaOD1_GWB1_OD1_44_7:0.070088218)1.000:0.270890972,Candidatus_Taylorbacteria_bacterium_RIFCSPLOWO2_12_FULL_47_20:0.365655871)0.759:0.060252567)0.728:0.025854532)1.000:0.052454890)0.615:0.025813931,((Candidatus_Taylorbacteria_bacterium_RIFCSPHIGHO2_02_FULL_43_32b:0.449749232,(Candidatus_Taylorbacteria_bacterium_RIFCSPHIGHO2_02_FULL_47_18:0.358748560,(CG11_big_fil_rev_8_21_14_0_20_Taylorbacteria_OD1_46_11:0.254652353,(Candidatus_Taylorbacteria_bacterium_RIFCSPHIGHO2_01_FULL_51_15:0.156213979,(Bacteria_CPR_ParcubacteriaOD1_GWA2_OD1_47_64:0.100655694,Candidatus_Taylorbacteria_bacterium_RIFCSPLOWO2_02_50_13:0.145925016)1.000:0.060344060)1.000:0.088051859)1.000:0.081009858)0.979:0.066605786)0.967:0.050892463,(Bacteria_CPR_ParcubacteriaOD1_GWA2_OD1_like_47_16:0.148657461,Bacteria_CPR_ParcubacteriaOD1_GWA2_OD1_44_15_partial:0.158916289)1.000:0.169275262)1.000:0.047191574)0.998:0.037872861,((Bacteria_CPR_ParcubacteriaOD1_GWA1_OD1_40_21:0.246055967,Candidatus_Taylorbacteria_bacterium_RIFOXYD2_FULL_36_9:0.315251822)1.000:0.107058008,(CG10_big_fil_rev_8_21_14_0_10_Taylorbacteria_OD1_41_48:0.423784514,(Candidatus_Taylorbacteria_bacterium_RIFCSPHIGHO2_02_FULL_44_12:0.210031306,Candidatus_Taylorbacteria_bacterium_RIFCSPHIGHO2_12_FULL_45_16:0.159684732)1.000:0.263991920)0.753:0.052194183)0.880:0.036364272)0.705:0.033369526,(((((Candidatus_Zambryskibacteria_bacterium_RIFCSPLOWO2_02_39_10:0.137140747,(Candidatus_Zambryskibacteria_bacterium_RIFCSPLOWO2_02_FULL_39_26:0.144011663,Candidatus_Zambryskibacteria_bacterium_RIFOXYD1_FULL_40_13:0.147224801)0.684:0.036375200)1.000:0.186346220,((((Candidatus_Zambryskibacteria_bacterium_RIFCSPHIGHO2_02_FULL_39_16:0.138864756,CG11_big_fil_rev_8_21_14_0_20_Zambryskibacteria_OD1_42_18:0.167942491)0.991:0.034746046,((Candidatus_Zambryskibacteria_bacterium_RIFOXYD2_FULL_43_10:0.153702092,(Candidatus_Zambryskibacteria_bacterium_RIFCSPLOWO2_01_FULL_47_33:0.082850589,(Bacteria_CPR_ParcubacteriaOD1_GWD1_OD1_44_9_partial:0.065117995,Bacteria_CPR_ParcubacteriaOD1_GWA1_OD1_49_11_partial:0.097291564)0.442:0.023401565)0.993:0.034711180)0.970:0.035050994,Candidatus_Zambryskibacteria_bacterium_RIFCSPHIGHO2_01_FULL_43_60:0.121320761)0.084:0.019672663)0.413:0.030595958,Candidatus_Zambryskibacteria_bacterium_RIFCSPLOWO2_02_FULL_44_12b:0.132405118)0.495:0.028471958,(Candidatus_Zambryskibacteria_bacterium_RIFCSPHIGHO2_01_FULL_44_22b:0.215643682,(Bacteria_CPR_ParcubacteriaOD1_GWA2_OD1_50_10_part:0.147534119,(Candidatus_Zambryskibacteria_bacterium_RIFCSPHIGHO2_01_FULL_46_25:0.135024903,(Candidatus_Zambryskibacteria_bacterium_RIFCSPHIGHO2_01_FULL_49_18:0.150780047,Candidatus_Zambryskibacteria_bacterium_RIFCSPHIGHO2_02_FULL_43_37:0.093473618)1.000:0.063554828)0.998:0.071685456)0.955:0.055922206)0.265:0.028792907)1.000:0.245826614)0.560:0.045432979,((Candidatus_Zambryskibacteria_bacterium_RIFCSPLOWO2_01_FULL_35_19:0.010938735,CG10_big_fil_rev_8_21_14_0_10_Zambryskibacteria_OD1_34_34:0.031150472)1.000:0.154880957,(Candidatus_Zambryskibacteria_bacterium_RIFOXYD1_FULL_39_35:0.115213757,(Candidatus_Zambryskibacteria_bacterium_RIFCSPHIGHO2_02_FULL_39_19:0.131982346,Candidatus_Zambryskibacteria_bacterium_RIFCSPLOWO2_12_FULL_39_16:0.122074712)0.302:0.025088515)0.998:0.048070183)1.000:0.261697364)0.939:0.028620294,(CG10_big_fil_rev_8_21_14_0_10_Zambryskibacteria_OD1_42_12:0.402926195,(Candidatus_Zambryskibacteria_bacterium_RIFCSPHIGHO2_12_FULL_43_12b:0.272630207,(CG11_big_fil_rev_8_21_14_0_20_Zambryskibacteria_OD1_40_24:0.249512222,Candidatus_Zambryskibacteria_bacterium_RIFCSPHIGHO2_12_FULL_44_12b:0.284883170)0.594:0.042781183)1.000:0.083920121)0.879:0.038932884)0.999:0.056007383,CG11_big_fil_rev_8_21_14_0_20_novel_Parcubacteria_OD1_39_22:0.387364379)0.125:0.024927511)1.000:0.061549885,((((Candidatus_Campbellbacteria_bacterium_RIFCSPLOWO2_01_FULL_34_15:0.178300410,Candidatus_Campbellbacteria_bacterium_RIFOXYC2_FULL_35_25:0.152973370)1.000:0.176802748,CG11_big_fil_rev_8_21_14_0_20_Campbellbacteria_OD1_44_21:0.422340840)0.291:0.045561201,(Candidatus_Campbellbacteria_bacterium_RIFCSPLOWO2_02_35_12:0.056892488,CG10_big_fil_rev_8_21_14_0_10_Campbellbacteria_OD1_35_52:0.062214319)1.000:0.293681371)0.745:0.047113370,((Candidatus_Adlerbacteria_bacterium_RIFCSPLOWO2_01_FULL_51_16:0.199528016,((Candidatus_Adlerbacteria_bacterium_RIFCSPHIGHO2_02_FULL_52_17:0.223645109,Candidatus_Adlerbacteria_bacterium_RIFCSPHIGHO2_12_FULL_53_18:0.143296518)0.980:0.047029125,((Candidatus_Adlerbacteria_bacterium_RIFCSPLOWO2_01_FULL_54_21b:0.180479188,Candidatus_Adlerbacteria_bacterium_RIFCSPHIGHO2_01_FULL_54_23:0.214669793)0.997:0.063764620,Candidatus_Adlerbacteria_bacterium_RIFOXYC1_FULL_48_26:0.248698627)0.576:0.024240515)0.990:0.052298071)1.000:0.272245061,(((Candidatus_Kaiserbacteria_bacterium_RIFCSPHIGHO2_01_FULL_49_13:0.196995712,Candidatus_Kaiserbacteria_bacterium_RIFCSPLOWO2_01_FULL_51_21:0.215728957)1.000:0.151533177,(Bacteria_Parcubacteria_OD1_Kaiserbacteria_RIFCSPHIGHO2_02_FULL_OD1_Kaiserbacteria_49_11:0.002217580,Candidatus_Kaiserbacteria_bacterium_RIFCSPHIGHO2_02_FULL_49_11:0.004118132)1.000:0.312847802)0.390:0.053057894,(((((Candidatus_Kaiserbacteria_bacterium_RIFCSPHIGHO2_01_FULL_48_10:0.267315309,CG10_big_fil_rev_8_21_14_0_10_Kaiserbacteria_OD1_45_20:0.288224181)1.000:0.145622738,(Candidatus_Kaiserbacteria_bacterium_RIFCSPHIGHO2_12_FULL_56_13:0.242637538,((Candidatus_Kaiserbacteria_bacterium_RIFCSPHIGHO2_01_FULL_53_31:0.104174970,CG10_big_fil_rev_8_21_14_0_10_Kaiserbacteria_OD1_56_12:0.159788860)1.000:0.059279540,(((((Candidatus_Kaiserbacteria_bacterium_GWA2_50_9:0.124357303,Candidatus_Kaiserbacteria_bacterium_RIFCSPLOWO2_01_FULL_55_19:0.110790090)1.000:0.039057930,(Candidatus_Kaiserbacteria_bacterium_RIFCSPHIGHO2_02_FULL_54_22:0.098124378,Bacteria_CPR_ParcubacteriaOD1_GWB1_OD1_57_6:0.128945563)0.974:0.025408275)0.349:0.012152449,Candidatus_Kaiserbacteria_bacterium_RIFCSPLOWO2_01_FULL_52_12b:0.128748417)0.982:0.025909215,Candidatus_Kaiserbacteria_bacterium_RIFCSPHIGHO2_02_FULL_55_17:0.099402000)0.973:0.022557762,(Candidatus_Kaiserbacteria_bacterium_RIFOXYD1_FULL_47_14:0.168555918,CG2_30_FULL_Kaiserbacteria_OD1_50_59:0.143816564)0.253:0.021120223)1.000:0.042783848)1.000:0.102611442)1.000:0.247199242)0.865:0.048972224,((Candidatus_Kaiserbacteria_bacterium_RIFCSPHIGHO2_02_FULL_49_34:0.053079335,Candidatus_Kaiserbacteria_bacterium_RIFCSPLOWO2_12_FULL_50_10:0.053669732)1.000:0.340158611,((CG10_big_fil_rev_8_21_14_0_10_Kaiserbacteria_OD1_47_16:0.198646448,Bacteria_CPR_ParcubacteriaOD1_L1_Parcubacteria_bacterium_SCGC_AAA040_L21_CrabSpa_001_179:0.206910408)1.000:0.069755355,((CG10_big_fil_rev_8_21_14_0_10_Kaiserbacteria_OD1_44_10:0.106604187,(Candidatus_Kaiserbacteria_bacterium_RIFCSPHIGHO2_01_FULL_46_22:0.032134706,Candidatus_Kaiserbacteria_bacterium_RIFOXYB1_FULL_46_14:0.046146873)1.000:0.121460064)1.000:0.147209453,(CG2_30_FULL_Kaiserbacteria_OD1_44_11:0.233456974,(Candidatus_Kaiserbacteria_bacterium_RIFCSPLOWO2_12_FULL_45_26:0.153339101,(CG_4_8_14_3_um_filter_Kaiserbacteria_OD1_38_9:0.069656036,CG_4_9_14_0_2_um_filter_Kaiserbacteria_OD1_41_32:0.073882599)1.000:0.153135081)1.000:0.086518888)0.057:0.030713637)0.997:0.039552428)0.786:0.040434422)1.000:0.182422960)0.220:0.031398953,Bacteria_CPR_ParcubacteriaOD1_GWA2_OD1_43_11:0.462541039)0.077:0.029118053,(CG10_big_fil_rev_8_21_14_0_10_Kaiserbacteria_OD1_49_17:0.332479721,(CG10_big_fil_rev_8_21_14_0_10_Kaiserbacteria_OD1_43_70:0.299004000,(CG10_big_fil_rev_8_21_14_0_10_Kaiserbacteria_OD1_59_10:0.222037995,((Candidatus_Kaiserbacteria_bacterium_RIFCSPHIGHO2_02_FULL_49_16:0.171927716,Candidatus_Kaiserbacteria_bacterium_RIFCSPHIGHO2_12_FULL_53_13:0.115832090)1.000:0.080370803,(((Candidatus_Kaiserbacteria_bacterium_RIFCSPLOWO2_01_FULL_54_13:0.178277858,(Candidatus_Kaiserbacteria_bacterium_RIFCSPHIGHO2_01_FULL_55_17:0.153341948,(Candidatus_Kaiserbacteria_bacterium_RIFCSPHIGHO2_02_FULL_59_21:0.117903930,Candidatus_Kaiserbacteria_bacterium_RIFCSPLOWO2_01_FULL_54_20:0.111168845)0.991:0.042433445)0.700:0.033148091)0.988:0.042632310,(Candidatus_Kaiserbacteria_bacterium_RIFCSPLOWO2_12_FULL_50_28:0.194261080,Candidatus_Kaiserbacteria_bacterium_RIFCSPLOWO2_02_FULL_51_13:0.247547974)0.809:0.052277780)0.592:0.031843682,((Candidatus_Kaiserbacteria_bacterium_RIFCSPLOWO2_01_FULL_55_25:0.188924067,(Candidatus_Kaiserbacteria_bacterium_RIFCSPLOWO2_01_FULL_53_17:0.112292991,(Bacteria_Parcubacteria_OD1_RIFCSPHIGHO2_01_FULL_OD1_56_18:0.132562399,Candidatus_Kaiserbacteria_bacterium_RIFCSPHIGHO2_01_FULL_56_24:0.079188573)0.957:0.038422379)1.000:0.130292875)0.963:0.045626438,(Bacteria_CPR_ParcubacteriaOD1_Kaiserbacteria_GWA2_OD1_52_12:0.188527392,(Candidatus_Kaiserbacteria_bacterium_RIFCSPHIGHO2_02_FULL_54_11b:0.148026862,(CG10_big_fil_rev_8_21_14_0_10_Kaiserbacteria_OD1_51_14:0.149793983,(Candidatus_Kaiserbacteria_bacterium_RIFCSPLOWO2_01_FULL_54_22:0.104623799,Candidatus_Kaiserbacteria_bacterium_RIFCSPHIGHO2_01_FULL_53_29:0.103784268)0.490:0.027818063)0.845:0.027774731)1.000:0.054898991)0.981:0.037836164)0.556:0.026766228)0.995:0.042659761)0.999:0.059973400)1.000:0.139624766)1.000:0.095609634)0.773:0.035737514)0.981:0.041746342)0.986:0.044288466)0.987:0.050146905)0.399:0.024757143)0.988:0.038939954,(((CG2_30_FULL_Yonathbacteria_OD1_47_67:0.361339370,((Candidatus_Yonathbacteria_bacterium_RIFCSPLOWO2_01_FULL_43_27:0.161819219,(Candidatus_Yonathbacteria_bacterium_RIFCSPLOWO2_01_FULL_47_33b:0.110297467,(CG1_02_FULL_Yonathbacteria_OD1_43_90:0.079251975,(Bacteria_CPR_ParcubacteriaOD1_Nomurabacteria_GWC2_OD1_42_20:0.040114947,(CG_4_9_14_0_2_um_filter_Yonathbacteria_OD1_43_16:0.060880233,Candidatus_Yonathbacteria_bacterium_RIFCSPHIGHO2_01_FULL_44_41:0.054164486)0.217:0.021817697)1.000:0.064130654)1.000:0.051604525)0.997:0.057677380)1.000:0.236432179,(Candidatus_Yonathbacteria_bacterium_RIFCSPHIGHO2_01_FULL_51_10:0.176245425,Candidatus_Yonathbacteria_bacterium_RIFOXYC1_FULL_52_10:0.193918752)1.000:0.194096963)0.978:0.056404296)0.876:0.038677347,((Candidatus_Lloydbacteria_bacterium_RIFCSPLOWO2_02_FULL_51_11:0.516607566,Candidatus_Lloydbacteria_bacterium_RIFCSPHIGHO2_01_FULL_41_20:0.373511536)0.215:0.056292955,((Candidatus_Lloydbacteria_bacterium_RIFCSPLOWO2_01_FULL_50_20:0.096203576,(Candidatus_Lloydbacteria_bacterium_RIFCSPLOWO2_02_FULL_54_12:0.085613498,Candidatus_Lloydbacteria_bacterium_RIFCSPHIGHO2_02_FULL_50_13:0.085923583)1.000:0.048394275)1.000:0.078531209,(Candidatus_Lloydbacteria_bacterium_RIFOXYC12_FULL_46_25:0.160702924,Candidatus_Lloydbacteria_bacterium_RIFCSPHIGHO2_01_FULL_49_22:0.167005802)0.984:0.048163147)1.000:0.297117734)0.973:0.047900185)0.756:0.028307599,((Candidatus_Nomurabacteria_bacterium_RIFCSPHIGHO2_01_FULL_39_9:0.512056248,((((Bacteria_CPR_ParcubacteriaOD1_Nomurabacteria_GWB1_OD1_37_5:0.239828058,Candidatus_Nomurabacteria_bacterium_RIFCSPHIGHO2_01_FULL_42_16:0.262245259)1.000:0.109114555,Candidatus_Nomurabacteria_bacterium_RIFCSPLOWO2_02_FULL_42_17:0.383974187)0.992:0.047971457,(Candidatus_Nomurabacteria_bacterium_RIFCSPLOWO2_01_FULL_46_18:0.165742742,(((Candidatus_Nomurabacteria_bacterium_RIFCSPHIGHO2_02_FULL_42_19:0.095551134,Candidatus_Nomurabacteria_bacterium_RIFCSPLOWO2_12_FULL_44_11:0.129683372)1.000:0.060925336,((Candidatus_Nomurabacteria_bacterium_RIFCSPHIGHO2_01_FULL_40_20:0.154026624,Bacteria_CPR_ParcubacteriaOD1_Nomurabacteria_GWA2_OD1_40_9:0.180762574)1.000:0.056942846,((((((Bacteria_CPR_ParcubacteriaOD1_Nomurabacteria_GWA2_OD1_43_15:0.086475880,Bacteria_CPR_ParcubacteriaOD1_Nomurabacteria_GWB1_OD1_40_7:0.119286463)1.000:0.039619613,(Candidatus_Nomurabacteria_bacterium_RIFCSPLOWO2_12_FULL_41_10:0.064752393,Candidatus_Nomurabacteria_bacterium_RIFOXYA2_FULL_42_12:0.118804520)0.738:0.019199827)0.219:0.016088572,Candidatus_Nomurabacteria_bacterium_RIFOXYB1_FULL_39_16:0.088925295)1.000:0.029716943,((((Candidatus_Nomurabacteria_bacterium_RIFCSPLOWO2_01_FULL_41_12:0.067832851,Candidatus_Nomurabacteria_bacterium_RIFCSPHIGHO2_01_FULL_40_12:0.072500411)1.000:0.062803757,Candidatus_Nomurabacteria_bacterium_RIFCSPLOWO2_12_40_14:0.133215998)0.995:0.031949588,(((Bacteria_CPR_ParcubacteriaOD1_GWB1_OD1_36_5:0.099508761,Candidatus_Nomurabacteria_bacterium_RIFCSPHIGHO2_02_FULL_36_29:0.116021266)0.533:0.012579456,(Bacteria_CPR_ParcubacteriaOD1_Nomurabacteria_GWA1_OD1_37_20_partial:0.159779691,((Candidatus_Nomurabacteria_bacterium_RIFCSPLOWO2_01_FULL_40_18:0.083151510,Candidatus_Nomurabacteria_bacterium_RIFCSPLOWO2_12_FULL_40_42:0.131806691)0.467:0.016734519,(((Candidatus_Nomurabacteria_bacterium_RIFOXYC2_FULL_36_19:0.095701988,Candidatus_Nomurabacteria_bacterium_RIFCSPLOWO2_01_FULL_41_18:0.099497060)0.932:0.021753953,Candidatus_Nomurabacteria_bacterium_RIFCSPHIGHO2_01_FULL_39_10:0.105671140)0.413:0.013672458,Candidatus_Nomurabacteria_bacterium_RIFCSPLOWO2_01_FULL_42_17:0.100732051)0.883:0.022750923)0.990:0.028928268)0.917:0.024146347)1.000:0.041612485,(Candidatus_Nomurabacteria_bacterium_RIFCSPLOWO2_01_FULL_37_25:0.106237872,Candidatus_Nomurabacteria_bacterium_RIFCSPLOWO2_01_FULL_39_18:0.130350044)0.992:0.027155828)0.769:0.013415715)0.500:0.009090163,Candidatus_Nomurabacteria_bacterium_RIFCSPLOWO2_12_FULL_37_8:0.120753528)0.981:0.020967546)0.997:0.028324442,((Bacteria_CPR_ParcubacteriaOD1_Nomurabacteria_GWB1_OD1_47_6_part:0.159625230,(Candidatus_Nomurabacteria_bacterium_RIFCSPLOWO2_01_FULL_41_52b:0.187899399,CG10_big_fil_rev_8_21_14_0_10_Nomurabacteria_OD1_35_16:0.120394052)0.994:0.035637000)0.820:0.019462225,Candidatus_Nomurabacteria_bacterium_RIFCSPHIGHO2_01_FULL_38_19:0.184231363)0.224:0.022386947)0.715:0.023595536,(Candidatus_Nomurabacteria_bacterium_RIFCSPLOWO2_01_FULL_39_17:0.161963391,(Candidatus_Nomurabacteria_bacterium_RIFCSPLOWO2_01_FULL_40_15:0.123586468,((Bacteria_CPR_ParcubacteriaOD1_Nomurabacteria_GWE2_OD1_31_40:0.058471439,CG_4_10_14_0_2_um_filter_Nomurabacteria_OD1_30_12:0.053736756)1.000:0.063762694,(Bacteria_CP_OD1_candidate_division_OD1_bacterium_SCGC_AAA011_A08_DUSEL_001_185:0.113075558,Candidatus_Nomurabacteria_bacterium_RIFCSPHIGHO2_02_FULL_35_13:0.075963123)0.232:0.020623942)1.000:0.066923098)0.603:0.025873506)0.982:0.023267076)0.811:0.020437948)0.872:0.020009624)0.879:0.031050941,Candidatus_Nomurabacteria_bacterium_RIFCSPLOWO2_12_FULL_46_14:0.204743097)0.976:0.045720212)1.000:0.194818570)0.253:0.053124840,((Bacteria_CPR_ParcubacteriaOD1_Nomurabacteria_RAAC4_OD1:0.175625721,Candidatus_Nomurabacteria_bacterium_RIFOXYD1_FULL_36_19:0.162761996)1.000:0.160475670,(Candidatus_Nomurabacteria_bacterium_RIFCSPHIGHO2_02_FULL_38_15:0.369379134,Candidatus_Nomurabacteria_bacterium_RIFCSPHIGHO2_02_FULL_33_12:0.409853063)0.981:0.088364718)0.999:0.065057898)0.722:0.036192421)0.568:0.035038333,(Candidatus_Nomurabacteria_bacterium_RIFCSPLOWO2_01_FULL_36_10b:0.569676625,Candidatus_Nomurabacteria_bacterium_RIFCSPLOWO2_01_FULL_33_24:0.349014155)0.636:0.070097666)1.000:0.076122403)0.485:0.030323427)1.000:0.058044672,(((Candidatus_Vogelbacteria_bacterium_RIFOXYD1_FULL_51_18:0.414369288,(CG10_big_fil_rev_8_21_14_0_10_Vogelbacteria_OD1_49_38:0.377230844,(Candidatus_Vogelbacteria_bacterium_RIFOXYB1_FULL_42_16:0.113538855,Candidatus_Vogelbacteria_bacterium_RIFOXYD2_FULL_44_9:0.148549330)1.000:0.187588793)0.998:0.070787747)0.770:0.037117145,((Candidatus_Vogelbacteria_bacterium_RIFOXYD1_FULL_44_32:0.220023139,Candidatus_Vogelbacteria_bacterium_RIFOXYD1_FULL_46_19:0.186721706)1.000:0.183224836,(Candidatus_Vogelbacteria_bacterium_GWA1_51_14:0.052086938,CG10_big_fil_rev_8_21_14_0_10_Vogelbacteria_OD1_50_13:0.083657970)1.000:0.357396344)0.995:0.065529252)1.000:0.068185821,((Bacteria_Parcubacteria_OD1_RIFCSPHIGHO2_01_FULL_OD1_45_26:0.471710147,CG10_big_fil_rev_8_21_14_0_10_Vogelbacteria_OD1_45_14:0.524209586)0.785:0.074033266,(Bacteria_Parcubacteria_OD1_RIFOXYD2_FULL_OD1_52_8:0.248952724,CG10_big_fil_rev_8_21_14_0_10_Vogelbacteria_OD1_51_16:0.248081936)1.000:0.213445583)0.963:0.052963386)0.995:0.053880586)1.000:0.106170061)0.683:0.045452252)1.000:0.065515690,((CG03_land_8_20_14_0_80_cor_Tagabacteria_OD1_41_22:0.188244409,Candidatus_Tagabacteria_bacterium_RIFCSPLOWO2_01_FULL_42_9:0.217999792)1.000:0.161592500,CG10_big_fil_rev_8_21_14_0_10_Tagabacteria_OD1_40_13:0.437248495)0.160:0.040678961)0.706:0.038591512)0.991:0.037686681)1.000:0.053594986,((Candidatus_Ryanbacteria_bacterium_RIFCSPHIGHO2_02_FULL_48_12:0.326047080,(CG10_big_fil_rev_8_21_14_0_10_Ryanbacteria_OD1_43_42:0.316824476,(Candidatus_Ryanbacteria_bacterium_RIFCSPLOWO2_02_FULL_45_11c:0.117985006,Candidatus_Ryanbacteria_bacterium_RIFCSPHIGHO2_02_FULL_45_13b:0.120832457)1.000:0.238608447)1.000:0.114487558)1.000:0.137229906,(Candidatus_Ryanbacteria_bacterium_RIFCSPLOWO2_01_FULL_44_230:0.473160671,(Candidatus_Ryanbacteria_bacterium_RIFCSPLOWO2_01_FULL_48_26:0.313434167,Candidatus_Ryanbacteria_bacterium_RIFCSPLOWO2_02_FULL_47_14:0.286332625)1.000:0.151017298)1.000:0.099291056)0.970:0.055911134)1.000:0.053669524,(((Candidatus_Sungbacteria_bacterium_RIFCSPLOWO2_02_FULL_51_17:0.270158914,((Candidatus_Sungbacteria_bacterium_RIFCSPLOWO2_01_FULL_47_10:0.184070740,Candidatus_Sungbacteria_bacterium_RIFCSPLOWO2_12_FULL_41_11:0.157244737)1.000:0.090664049,Candidatus_Sungbacteria_bacterium_RIFCSPLOWO2_01_FULL_47_32:0.194696076)0.713:0.051688912)1.000:0.130947158,((Candidatus_Sungbacteria_bacterium_RIFCSPHIGHO2_02_FULL_49_12:0.224622054,(Bacteria_CPR_ParcubacteriaOD1_GWC2_OD1_52_8_partial:0.166935158,Candidatus_Sungbacteria_bacterium_RIFCSPHIGHO2_02_FULL_49_20:0.187999856)0.339:0.044623840)1.000:0.230381247,(Candidatus_Sungbacteria_bacterium_RIFCSPLOWO2_01_FULL_59_16:0.254054426,Candidatus_Sungbacteria_bacterium_RIFCSPLOWO2_01_FULL_60_25:0.258874446)1.000:0.191303421)0.141:0.045784719)0.559:0.038702601,((Bacteria_CPR_ParcubacteriaOD1_GWA2_OD1_45_30:0.285633715,Candidatus_Sungbacteria_bacterium_RIFCSPHIGHO2_02_FULL_47_11:0.257101302)0.783:0.049601449,((Candidatus_Sungbacteria_bacterium_RIFCSPHIGHO2_02_FULL_52_23:0.236051479,Candidatus_Sungbacteria_bacterium_RIFCSPHIGHO2_02_FULL_53_17:0.237287629)1.000:0.113211964,(Candidatus_Sungbacteria_bacterium_GWC2_49_10:0.154282616,Candidatus_Sungbacteria_bacterium_RIFCSPHIGHO2_01_FULL_50_25:0.176047411)1.000:0.169588404)0.781:0.030819720)1.000:0.096192304)1.000:0.153778566)1.000:0.068429629,((Candidatus_Terrybacteria_bacterium_RIFCSPLOWO2_01_FULL_40_23:0.191143280,Candidatus_Terrybacteria_bacterium_RIFCSPLOWO2_01_FULL_44_24:0.207203095)1.000:0.308141133,(Candidatus_Terrybacteria_bacterium_RIFCSPLOWO2_01_FULL_58_14:0.386237076,Candidatus_Terrybacteria_bacterium_RIFCSPLOWO2_01_FULL_48_14:0.426644202)1.000:0.182154377)1.000:0.167398837)0.873:0.045859886)0.920:0.034444857)0.995:0.037203896)0.339:0.035333524)0.436:0.042003422)0.871:0.043382805)0.998:0.053887952)0.954:0.036463592,((((Candidatus_Andersenbacteria_bacterium_RIFCSPHIGHO2_01_FULL_46_36:0.189804553,Candidatus_Andersenbacteria_bacterium_RIFCSPHIGHO2_12_FULL_45_11b:0.186335888)1.000:0.245876544,(Candidatus_Andersenbacteria_bacterium_RIFCSPHIGHO2_02_FULL_46_16:0.373519211,CG10_big_fil_rev_8_21_14_0_10_Andersenbacteria_OD1_54_11:0.389966256)0.976:0.092136168)1.000:0.498980132,((Candidatus_Doudnabacteria_bacterium_RIFCSPHIGHO2_01_FULL_50_11:0.357406658,(Candidatus_Doudnabacteria_bacterium_RIFCSPHIGHO2_01_FULL_43_23:0.255324865,CG10_big_fil_rev_8_21_14_0_10_Doudnabacteria_OD1_41_10:0.301171421)1.000:0.125058675)1.000:0.198310319,(Candidatus_Doudnabacteria_bacterium_RIFCSPHIGHO2_02_FULL_46_11:0.493422496,(CG10_big_fil_rev_8_21_14_0_10_Doudnabacteria_OD1_42_18:0.451702468,((Candidatus_Doudnabacteria_bacterium_RIFCSPHIGHO2_01_FULL_46_24:0.223915037,(Candidatus_Doudnabacteria_bacterium_RIFCSPHIGHO2_12_FULL_42_22:0.190637228,(Candidatus_Doudnabacteria_bacterium_RIFCSPHIGHO2_01_FULL_45_18:0.153949455,(Candidatus_Doudnabacteria_bacterium_RIFCSPHIGHO2_12_FULL_48_16:0.182529197,Candidatus_Doudnabacteria_bacterium_RIFCSPHIGHO2_02_FULL_43_13b:0.172902997)0.330:0.022895133)0.986:0.033857432)0.999:0.065874812)1.000:0.187874960,((Bacteria_CPR_ParcubacteriaOD1_GWA2_OD1_rel_51_12:0.119016709,Candidatus_Doudnabacteria_bacterium_RIFCSPHIGHO2_01_52_17:0.123642842)1.000:0.240049652,(Candidatus_Doudnabacteria_bacterium_RIFCSPHIGHO2_01_FULL_49_9:0.204673663,(Candidatus_Doudnabacteria_bacterium_RIFCSPHIGHO2_01_FULL_46_14:0.123339146,Candidatus_Doudnabacteria_bacterium_RIFCSPLOWO2_02_FULL_48_13:0.137233082)0.993:0.070653956)1.000:0.118143045)1.000:0.191781035)0.261:0.045824765)0.965:0.046694505)0.630:0.043702983)1.000:0.143640067)0.817:0.060459118,((CG_4_9_14_0_8_um_filter_Moisslbacteria_OD1_36_20:0.610299402,Bacteria_CPR_ParcubacteriaOD1_Parcubacteria_bacterium_SCGC_AB_164_E21_SAK_001_209:0.405705446)1.000:0.198151480,(((Candidatus_Jacksonbacteria_bacterium_RIFCSPLOWO2_02_FULL_44_20:0.371672326,Candidatus_Jacksonbacteria_bacterium_RIFOXYD2_FULL_43_21:0.356122596)1.000:0.242438721,(Candidatus_Jacksonbacteria_bacterium_RIFCSPLOWO2_01_FULL_44_13:0.510328882,Bacteria_CPR_ParcubacteriaOD1_GWA2_OD1_44_12:0.494271768)0.944:0.082868244)1.000:0.089066347,(((((Candidatus_Falkowbacteria_bacterium_RBG_13_39_14:0.456087355,(Candidatus_Falkowbacteria_bacterium_RIFOXYA2_FULL_38_12:0.413350591,(Candidatus_Buchananbacteria_bacterium_RBG_13_36_9:0.234810425,Candidatus_Buchananbacteria_bacterium_RBG_13_39_9:0.224357048)1.000:0.192111327)0.763:0.039926764)0.961:0.045449183,((((Candidatus_Buchananbacteria_bacterium_RIFCSPLOWO2_01_FULL_39_33:0.155443022,CG10_big_fil_rev_8_21_14_0_10_Buchananbacteria_OD1_33_19:0.136388313)1.000:0.357763178,(CG10_big_fil_rev_8_21_14_0_10_Kuenenbacteria_OD1_36_11:0.403199760,(CG11_big_fil_rev_8_21_14_0_20_Kuenenbacteria_OD1_37_9:0.335077033,(Candidatus_Kuenenbacteria_bacterium_RIFCSPLOWO2_12_FULL_42_13:0.337346154,Candidatus_Kuenenbacteria_bacterium_RIFCSPHIGHO2_02_FULL_39_13:0.266161716)0.982:0.076982617)1.000:0.114215028)1.000:0.116692361)0.962:0.049029869,(((Candidatus_Falkowbacteria_bacterium_RIFOXYA2_FULL_47_9:0.238479154,CG10_big_fil_rev_8_21_14_0_10_Falkowbacteria_OD1_37_6:0.173325672)1.000:0.070176814,(CG10_big_fil_rev_8_21_14_0_10_Falkowbacteria_OD1_43_10:0.212103707,(CG10_big_fil_rev_8_21_14_0_10_Falkowbacteria_OD1_43_11:0.178860498,(Candidatus_Falkowbacteria_bacterium_RIFCSPHIGHO2_02_FULL_45_15:0.017075724,CG10_big_fil_rev_8_21_14_0_10_Falkowbacteria_OD1_44_15:0.025766592)1.000:0.137775697)1.000:0.119148886)0.918:0.047412139)1.000:0.142090778,(((((CG11_big_fil_rev_8_21_14_0_20_Falkowbacteria_OD1_39_10:0.245141775,((CG1_02_FULL_Falkowbacteria_OD1_41_21:0.056967934,CG10_big_fil_rev_8_21_14_0_10_Falkowbacteria_OD1_39_9:0.072371849)1.000:0.214730913,(Bacteria_CPR_ParcubacteriaOD1_Falkowbacteria_GWF2_OD1_43_32:0.168499798,CG1_02_FULL_Falkowbacteria_OD1_37_21:0.205115022)1.000:0.125350477)1.000:0.107739563)0.985:0.033206024,(Bacteria_CPR_ParcubacteriaOD1_Falkowbacteria_Parcubacteria_bacterium_SCGC_AAA036_E14_CrabSpa_001_178:0.321685064,(Candidatus_Falkowbacteria_bacterium_RIFOXYA2_FULL_47_19:0.244527872,(Candidatus_Falkowbacteria_bacterium_RIFOXYD2_FULL_34_120:0.234555431,Bacteria_CPR_ParcubacteriaOD1_Falkowbacteria_GWE2_OD1_38_254:0.254971358)0.617:0.038976598)0.934:0.036464799)0.992:0.037371465)0.999:0.037870575,(Bacteria_CPR_ParcubacteriaOD1_GWE2_OD1_38_18:0.309653708,CG_4_10_14_0_2_um_filter_Falkowbacteria_OD1_36_22:0.280981228)0.565:0.033424212)0.463:0.024185615,(CG10_big_fil_rev_8_21_14_0_10_Falkowbacteria_OD1_38_22:0.211926136,(CG2_30_FULL_Falkowbacteria_OD1_45_37:0.122006965,(Candidatus_Falkowbacteria_bacterium_RIFCSPHIGHO2_02_FULL_42_9:0.171771646,Candidatus_Falkowbacteria_bacterium_RIFCSPLOWO2_12_FULL_45_13:0.117657671)1.000:0.056632634)1.000:0.137525014)1.000:0.076566477)0.857:0.022423869,(CG10_big_fil_rev_8_21_14_0_10_Falkowbacteria_OD1_37_14:0.362757111,Bacteria_CPR_ParcubacteriaOD1_Falkowbacteria_GWA2_OD1_39_24:0.323266905)1.000:0.148433561)1.000:0.064801164)1.000:0.138521613)0.759:0.031735782,(CG10_big_fil_rev_8_21_14_0_10_novel_Parcubacteria_OD1_36_14:0.511806077,((CG10_big_fil_rev_8_21_14_0_10_Falkowbacteria_OD1_39_11:0.304165086,Candidatus_Falkowbacteria_bacterium_RIFOXYC2_FULL_36_12:0.264964564)1.000:0.151787715,(Candidatus_Falkowbacteria_bacterium_RIFOXYC2_FULL_48_21:0.417849813,(Bacteria_CPR_ParcubacteriaOD1_GWA2_OD1_40_23:0.101811231,Bacteria_CPR_ParcubacteriaOD1_GWC2_OD1_38_7:0.093612776)1.000:0.259487163)1.000:0.131854975)1.000:0.094065083)0.993:0.056138476)0.809:0.030157838)0.563:0.029897729,(CG10_big_fil_rev_8_21_14_0_10_Buchananbacteria_OD1_42_9:0.449776421,(Bacteria_CPR_ParcubacteriaOD1_GWA2_OD1_38_13:0.493563815,(Candidatus_Buchananbacteria_bacterium_RIFCSPHIGHO2_01_FULL_47_11b:0.331128891,(Candidatus_Buchananbacteria_bacterium_RIFCSPHIGHO2_02_FULL_56_16:0.328809410,((Candidatus_Buchananbacteria_bacterium_RIFCSPHIGHO2_02_FULL_39_17:0.272426690,Candidatus_Buchananbacteria_bacterium_RIFCSPLOWO2_02_FULL_46_11b:0.223736912)1.000:0.059565711,(Candidatus_Buchananbacteria_bacterium_RIFCSPHIGHO2_01_FULL_39_8:0.239309718,Candidatus_Buchananbacteria_bacterium_RIFCSPHIGHO2_01_FULL_44_11:0.291577582)0.706:0.037239190)0.785:0.028652389)0.157:0.030732380)1.000:0.073046927)0.124:0.038576352)1.000:0.095705118)0.726:0.024721294,((((Candidatus_Kerfeldbacteria_bacterium_RIFOXYA2_FULL_38_24:0.294179314,CG_4_9_14_3_um_filter_150_Kerfelbacteria_OD1_45_8:0.336308697)1.000:0.281825517,(Candidatus_Kerfeldbacteria_bacterium_RIFCSPLOWO2_02_FULL_42_19:0.400062657,Candidatus_Kerfeldbacteria_bacterium_RIFCSPHIGHO2_12_FULL_48_17:0.386118806)1.000:0.166214190)0.984:0.064481069,(CG08_land_8_20_14_0_20_Kerfelbacteria_OD1_40_16:0.097414109,CG_4_10_14_0_8_um_filter_cor_Kerfelbacteria_OD1_42_10:0.093388065)1.000:0.331718447)0.993:0.055333384,(((Candidatus_Komeilibacteria_bacterium_RIFCSPLOWO2_01_FULL_52_15:0.264635678,Candidatus_Komeilibacteria_bacterium_RIFCSPLOWO2_01_FULL_53_11:0.277952093)1.000:0.200973161,(Bacteria_CPR_ParcubacteriaOD1_GWA2_OD1_36_10:0.268631800,(Candidatus_Komeilibacteria_bacterium_RIFOXYC1_FULL_37_11:0.265964344,CG10_big_fil_rev_8_21_14_0_10_Komeilibateria_OD1_36_65:0.226960103)1.000:0.084777374)1.000:0.130128697)1.000:0.113679634,((CG1_02_FULL_Komeilibateria_OD1_37_51:0.287455368,CG_4_10_14_0_2_um_filter_Komeilibateria_OD1_37_10:0.353881956)1.000:0.249213675,(Candidatus_Komeilibacteria_bacterium_RIFOXYC2_FULL_45_12:0.292850489,(Candidatus_Komeilibacteria_bacterium_RIFCSPLOWO2_01_FULL_45_10:0.271771530,CG10_big_fil_rev_8_21_14_0_10_Komeilibateria_OD1_41_13:0.214386412)0.644:0.052457108)1.000:0.110911262)1.000:0.067501488)1.000:0.075945649)0.569:0.022524022)0.994:0.035937760,((CG2_30_FULL_novel_Parcubacteria_OD1_48_51:0.516983421,(Candidatus_Komeilibacteria_bacterium_RIFCSPLOWO2_02_FULL_48_11:0.321843126,CG10_big_fil_rev_8_21_14_0_10_Parcubacteria_OD1_46_32:0.384742077)1.000:0.309172640)0.977:0.064898327,(((((Candidatus_Uhrbacteria_bacterium_RIFCSPHIGHO2_12_FULL_60_25:0.513101858,(Bacteria_CPR_ParcubacteriaOD1_Uhrbacteria_ACD76:0.460414530,(((Candidatus_Uhrbacteria_bacterium_RIFCSPHIGHO2_02_FULL_54_11:0.278860152,Bacteria_CPR_ParcubacteriaOD1_GWA2_OD1_56_7_partial:0.305760456)1.000:0.202045740,(((Bacteria_CPR_ParcubacteriaOD1_Uhrbacteria_GWA2_OD1_53_10:0.257415629,(Candidatus_Uhrbacteria_bacterium_RIFOXYB2_FULL_57_15:0.225802064,Candidatus_Uhrbacteria_bacterium_RIFCSPHIGHO2_01_FULL_63_20:0.288283995)0.870:0.045050604)0.440:0.035962330,(((Candidatus_Uhrbacteria_bacterium_RIFCSPLOWO2_01_FULL_47_17:0.024520472,Candidatus_Uhrbacteria_bacterium_RIFOXYB2_FULL_45_11:0.023620165)1.000:0.264307417,(CG_4_9_14_3_um_filter_150_Uhrbacteria_OD1_50_9:0.173786344,(CG10_big_fil_rev_8_21_14_0_10_Uhrbacteria_OD1_48_16:0.141925476,(Bacteria_CPR_ParcubacteriaOD1_Uhrbacteria_GWA2_OD1_52_8b:0.142932735,Bacteria_CPR_ParcubacteriaOD1_Uhrbacteria_GWF2_OD1_39_13:0.144393339)0.512:0.030611264)1.000:0.104029048)0.999:0.053600906)1.000:0.061540685,(Bacteria_CPR_ParcubacteriaOD1_Uhrbacteria_GWF2_OD1_46_218:0.334004973,Candidatus_Uhrbacteria_bacterium_RIFOXYB2_FULL_41_18:0.230540494)1.000:0.085420733)0.995:0.044946595)1.000:0.065590823,(CG_4_9_14_3_um_filter_150_Uhrbacteria_OD1_36_7:0.434648531,(Bacteria_CPR_ParcubacteriaOD1_Uhrbacteria_GWE2_OD1_45_35:0.243297285,Bacteria_CPR_ParcubacteriaOD1_Uhrbacteria_GWA2_OD1_41_10:0.287074325)1.000:0.082440233)0.925:0.045334067)0.991:0.051655176)0.775:0.041401036,((CG10_big_fil_rev_8_21_14_0_10_Uhrbacteria_OD1_50_16:0.279767210,(Bacteria_Parcubacteria_OD1_Uhrbacteria_RIFCSPHIGHO2_02_FULL_OD1_Uhrbacteria_53_13:0.003424764,Candidatus_Uhrbacteria_bacterium_RIFCSPHIGHO2_02_FULL_53_13:0.004417250)1.000:0.294450113)1.000:0.172592713,(Bacteria_CPR_ParcubacteriaOD1_Uhrbacteria_GWD2_OD1_52_7:0.351850952,(CG_4_9_14_3_um_filter_150_Uhrbacteria_OD1_41_35:0.271118966,(Candidatus_Uhrbacteria_bacterium_RIFOXYB2_FULL_41_10:0.302815549,CG10_big_fil_rev_8_21_14_0_10_Uhrbacteria_OD1_41_26:0.234807181)1.000:0.077756321)0.978:0.061779805)1.000:0.148365538)0.999:0.072463624)0.166:0.024539306)0.997:0.067285823)0.678:0.049486350,(Candidatus_Uhrbacteria_bacterium_RIFCSPHIGHO2_02_FULL_57_19:0.406814094,(Candidatus_Uhrbacteria_bacterium_RIFCSPHIGHO2_02_FULL_60_10:0.293506559,(Bacteria_OD1_uncultured_SG8_24:0.224428061,(Candidatus_Uhrbacteria_bacterium_RIFOXYC2_FULL_47_19:0.049587149,CG_4_10_14_0_8_um_filter_cor_Uhrbacteria_OD1_58_22:0.054774462)1.000:0.214416789)0.995:0.070041770)1.000:0.153546983)0.994:0.071527490)0.981:0.039543679,((Bacteria_CPR_ParcubacteriaOD1_GWA2_OD1_47_26:0.269697588,Candidatus_Uhrbacteria_bacterium_RIFCSPLOWO2_02_FULL_46_25:0.225646017)1.000:0.256679609,(Bacteria_CPR_ParcubacteriaOD1_Parcubacteria_bacterium_SCGC_AAA011_N16_Dusel_001_262:0.491009734,(CG10_big_fil_rev_8_21_14_0_10_Uhrbacteria_OD1_48_11:0.355232442,(Candidatus_Uhrbacteria_bacterium_RIFCSPLOWO2_01_FULL_47_25:0.130172377,Candidatus_Uhrbacteria_bacterium_RIFCSPLOWO2_02_FULL_48_12:0.115582155)1.000:0.189737461)1.000:0.177923156)0.981:0.081038945)0.760:0.052411644)0.124:0.030736595,((Bacteria_CPR_ParcubacteriaOD1_Magasanikbacteria_GWA2_OD1_45_39_plus:0.447019854,(Candidatus_Magasanikbacteria_bacterium_RIFOXYB2_FULL_38_10:0.327388349,Bacteria_CPR_ParcubacteriaOD1_Magasanikbacteria_GWC2_OD1_41_17:0.315731284)1.000:0.106323505)1.000:0.104032546,(Candidatus_Magasanikbacteria_bacterium_RIFCSPHIGHO2_02_FULL_50_9b:0.578497466,((CG10_big_fil_rev_8_21_14_0_10_Magasanikbacteria_OD1_40_10:0.365874696,((Bacteria_CPR_ParcubacteriaOD1_Magasanikbacteria_GWA2_OD1_46_17_plus:0.257445204,(Bacteria_CPR_ParcubacteriaOD1_Magasanikbacteria_GWA2_OD1_40_10_partial:0.111867864,Candidatus_Magasanikbacteria_bacterium_RIFOXYD1_FULL_40_23:0.125697694)1.000:0.131673828)0.997:0.049997645,((Candidatus_Magasanikbacteria_bacterium_RIFOXYA2_FULL_44_8:0.251706645,(CG10_big_fil_rev_8_21_14_0_10_Magasanikbacteria_OD1_36_32:0.263466181,(Candidatus_Magasanikbacteria_bacterium_RIFOXYD2_FULL_36_9:0.243404820,(Candidatus_Magasanikbacteria_bacterium_RIFOXYD2_FULL_41_14:0.215413833,Candidatus_Magasanikbacteria_bacterium_RIFOXYC2_FULL_42_28:0.208292775)1.000:0.119841473)0.896:0.027964620)0.455:0.025699621)0.617:0.027978625,(Candidatus_Magasanikbacteria_bacterium_RIFCSPHIGHO2_01_FULL_47_8:0.175074387,(Candidatus_Magasanikbacteria_bacterium_RIFCSPLOWO2_02_FULL_44_11:0.184271757,Bacteria_CPR_ParcubacteriaOD1_Magasanikbacteria_GWA2_OD1_50_22_partial:0.184155062)0.330:0.039801866)1.000:0.109938965)0.395:0.031128661)1.000:0.088180276)1.000:0.094579837,((Bacteria_CPR_ParcubacteriaOD1_Magasanikbacteria_GWC2_OD1_37_14:0.255936279,Candidatus_Magasanikbacteria_bacterium_RIFCSPLOWO2_12_FULL_43_12:0.268976410)1.000:0.088219585,(((((((Candidatus_Magasanikbacteria_bacterium_RIFCSPHIGHO2_02_FULL_47_14:0.288377996,(CG10_big_fil_rev_8_21_14_0_10_Magasanikbacteria_OD1_43_6:0.214773146,CG10_big_fil_rev_8_21_14_0_10_Magasanikbacteria_OD1_47_10:0.243161089)0.954:0.045720317)1.000:0.060786547,CG10_big_fil_rev_8_21_14_0_10_Magasanikbacteria_OD1_38_6:0.326327720)0.236:0.025548451,(CG11_big_fil_rev_8_21_14_0_20_Magasanikbacteria_OD1_39_34:0.292339088,CG_4_9_14_3_um_filter_150_Magasanikbacteria_OD1_32_9:0.316147217)0.968:0.053057613)0.186:0.023967751,(CG_4_10_14_0_2_um_filter_Magasanikbacteria_OD1_37_12:0.242365622,(CG11_big_fil_rev_8_21_14_0_20_Magasanikbacteria_OD1_43_7:0.187223289,(CG10_big_fil_rev_8_21_14_0_10_Magasanikbacteria_OD1_42_10:0.099969232,(Bacteria_CPR_ParcubacteriaOD1_Magasanikbacteria_GWD2_OD1_43_18:0.097461342,(CG1_02_FULL_Magasanikbacteria_OD1_41_34:0.038185330,CG_4_9_14_0_2_um_filter_Magasanikbacteria_OD1_42_11:0.043216129)1.000:0.036104852)0.938:0.033431359)1.000:0.087540161)1.000:0.128077368)1.000:0.097082683)0.674:0.031515673,(Candidatus_Magasanikbacteria_bacterium_RIFCSPLOWO2_02_FULL_47_16:0.347499954,Candidatus_Magasanikbacteria_bacterium_RIFCSPHIGHO2_02_FULL_51_14:0.229842410)1.000:0.072860665)0.990:0.036997536,(Candidatus_Magasanikbacteria_bacterium_RIFCSPHIGHO2_02_FULL_41_13:0.361445006,(Candidatus_Magasanikbacteria_bacterium_RIFCSPHIGHO2_02_FULL_33_17:0.151391795,Candidatus_Magasanikbacteria_bacterium_RIFOXYB1_FULL_40_15:0.114264995)1.000:0.185234485)0.788:0.040871068)0.765:0.027869845,((Candidatus_Magasanikbacteria_bacterium_RIFOXYC2_FULL_39_8:0.177650069,((CG1_02_FULL_Magasanikbacteria_OD1_32_51:0.074024864,CG10_big_fil_rev_8_21_14_0_10_Magasanikbacteria_OD1_36_16:0.060584658)1.000:0.084314678,(Candidatus_Magasanikbacteria_bacterium_RIFOXYD12_FULL_33_17:0.082416617,(Candidatus_Magasanikbacteria_bacterium_RIFOXYC12_FULL_33_11:0.015475676,CG_4_10_14_0_2_um_filter_Magasanikbacteria_OD1_33_14:0.023511849)1.000:0.062879981)0.161:0.027624859)1.000:0.179582155)1.000:0.108033391,(Bacteria_CPR_ParcubacteriaOD1_Magasanikbacteria_Parcubacteria_bacterium_SCGC_AAA011_J21_DUSEL_001_191:0.315689297,(Bacteria_CPR_ParcubacteriaOD1_Magasanikbacteria_GWA2_OD1_56_11:0.245096855,Candidatus_Magasanikbacteria_bacterium_RIFCSPHIGHO2_12_FULL_41_16:0.296781029)0.999:0.106286288)0.970:0.072884942)0.999:0.068613523)0.909:0.046663683)1.000:0.129930054)1.000:0.093572258)0.962:0.056897107)1.000:0.065244375)0.992:0.042877503,(((Candidatus_Veblenbacteria_bacterium_RIFOXYC2_FULL_42_11:0.531964028,CG08_land_8_20_14_0_20_Kerfelbacteria_OD1_43_14:0.494141756)0.783:0.075062721,(CG08_land_8_20_14_0_20_Kerfelbacteria_OD1_42_7:0.554985682,Candidatus_Kerfeldbacteria_bacterium_RIFCSPLOWO2_01_FULL_48_11:0.474293297)0.713:0.060221351)0.915:0.053943387,(Candidatus_Uhrbacteria_bacterium_RIFCSPLOWO2_02_FULL_49_11:0.264878956,Candidatus_Uhrbacteria_bacterium_RIFCSPLOWO2_02_FULL_54_37:0.298686667)1.000:0.327059567)0.987:0.059393748)0.663:0.027188032)0.903:0.028749234)0.989:0.039255470)0.836:0.038352158)1.000:0.077876022)0.927:0.034948842)1.000:0.094622185,(((((Bacteria_uncultured_bacterium_SCGC_AB_137_L08:0.188871626,(Bacteria_CP_GN02_candidate_division_GN02_bacterium_JGI_0000069_P22_CrabSpa_001_278:0.171238297,Bacteria_CP_GN02_candidate_division_GN02_bacterium_JGI_0000069_K10_CrabSpa_001_277:0.207328336)0.898:0.059265514)1.000:0.159054763,(Bacteria_CPR_GracilibacteriaBD1_5_ACD49:0.323136645,(CG12_big_fil_rev_8_21_14_0_65_Gracilibacteria_GN02_38_15:0.063847293,CG2_30_FULL_Gracilibacteria_GN02_37_12:0.065972890)1.000:0.243727078)1.000:0.142406547)1.000:0.274267988,(Bacteria_CP_SR1_bacterium_Aalborg_AAW_1:0.510829635,(Bacteria_CP_SR1_RAAC1_SR1_1:0.311502746,Bacteria_CP_SR1_candidate_division_SR1_bacterium_taxon_345_1OR1_recoded_II:0.327445307)1.000:0.185584824)1.000:0.535182546)0.996:0.093336039,(((((Candidatus_Peregrinibacteria_bacterium_RIFOXYA2_FULL_33_21:0.277112286,Candidatus_Peregrinibacteria_bacterium_RIFOXYB2_FULL_32_7:0.227918919)1.000:0.347516588,((Bacteria_Peregrinibacteria_RIFOXYA2_FULL_Peregrinibacteria_33_7:0.001081098,Candidatus_Peregrinibacteria_bacterium_RIFOXYA2_FULL_33_7:0.000000005)1.000:0.392524490,CG_4_9_14_0_2_um_filter_Peregrinibacteria_41_14:0.478143043)0.529:0.062339238)0.553:0.042093987,((Bacteria_CPR_PeregrinibacteriaPER_PER_GWC2_39_14:0.475642600,((CG10_big_fil_rev_8_21_14_0_10_Peregrinibacteria_36_19:0.208738318,Bacteria_CP_Peregrinibacteria_BJP_IG2102_PER_44_74_final:0.261915567)1.000:0.092706060,(Candidatus_Peregrinibacteria_bacterium_RIFCSPLOWO2_01_FULL_39_12:0.294005772,CG_4_10_14_0_2_um_filter_Peregrinibacteria_38_24:0.301783747)0.000:0.050028426)1.000:0.117216599)0.895:0.055841851,((CG11_big_fil_rev_8_21_14_0_20_Peregrinibacteria_46_8:0.316955021,CG_4_9_14_0_2_um_filter_Peregrinibacteria_53_11:0.354756007)1.000:0.188343346,((Bacteria_CPR_PeregrinibacteriaPER_GWA2_PER_44_7:0.233756535,Bacteria_CPR_PeregrinibacteriaPER_PER_GWF2_39_17:0.217285581)1.000:0.209683107,(Candidatus_Peregrinibacteria_bacterium_RIFCSPLOWO2_02_FULL_48_14:0.458277930,(CG_4_10_14_3_um_filter_Peregrinibacteria_44_21:0.219230834,(Candidatus_Peregrinibacteria_bacterium_RIFOXYC2_FULL_41_22:0.253594822,Bacteria_CPR_PeregrinibacteriaPER_PER_GWF2_43_17:0.260226694)0.735:0.050227490)1.000:0.147823056)0.506:0.061128367)0.996:0.049597492)0.669:0.035384794)0.873:0.041603443)0.998:0.057684754,(CG1_02_FULL_Peregrinibacteria_41_10:0.623638258,CG_4_10_14_0_2_um_filter_Peregrinibacteria_43_11:0.410388065)0.917:0.077108230)0.920:0.045723179,(CG17_big_fil_post_rev_8_21_14_2_50_Gracilibacteria_48_13:0.733341268,(Bacteria_CP_Peregrinibacteria_ALUMROCK_MS4_Peregrinibacteria_34_52:0.649682035,((((Candidatus_Peribacteria_bacterium_RIFCSPHIGHO2_02_FULL_49_16:0.305415936,Candidatus_Peribacteria_bacterium_RIFCSPLOWO2_12_FULL_55_15:0.326362328)0.930:0.061984482,Candidatus_Peribacteria_bacterium_RIFCSPHIGHO2_01_FULL_51_9:0.316237722)0.641:0.030308542,(Candidatus_Peribacteria_bacterium_RIFCSPHIGHO2_01_FULL_51_35:0.283862456,(((CG10_big_fil_rev_8_21_14_0_10_Peregrinibacteria_55_24:0.242237011,Candidatus_Peribacteria_bacterium_RIFOXYD2_FULL_58_15:0.239921396)0.890:0.051497341,((CG11_big_fil_rev_8_21_14_0_20_Peregrinibacteria_49_14:0.175748837,(CG10_big_fil_rev_8_21_14_0_10_Peregrinibacteria_49_10:0.187167098,(Candidatus_Peribacteria_bacterium_RIFOXYB2_FULL_54_17:0.011392135,CG10_big_fil_rev_8_21_14_0_10_Peregrinibacteria_54_7:0.019482315)1.000:0.136689243)0.815:0.044311672)1.000:0.098115535,CG10_big_fil_rev_8_21_14_0_10_Peregrinibacteria_42_8:0.350936904)0.637:0.032365695)0.824:0.042153003,(CG1_02_FULL_Peregrinibacteria_PER_54_53:0.258869982,(Candidatus_Peribacteria_bacterium_RIFCSPHIGHO2_01_FULL_55_13:0.075734900,Candidatus_Peribacteria_bacterium_RIFCSPLOWO2_12_FULL_53_10:0.089467419)1.000:0.232094507)0.400:0.043469460)0.793:0.035469366)0.878:0.029509021)0.997:0.078755670,Candidatus_Peribacteria_bacterium_RIFCSPHIGHO2_02_FULL_51_15:0.331354722)1.000:0.343521362)0.410:0.071991949)0.195:0.062532119)0.963:0.048872474)0.943:0.051466487,(Candidatus_Abawacabacteria_bacterium_RBG_16_42_10:0.635242869,Candidatus_Abawacabacteria_bacterium_RIFCSPHIGHO2_01_FULL_46_8:0.569521186)0.991:0.107830739)1.000:0.127191941)0.592:0.038837584,(((Bacteria_Kazan_RIFCSPLOWO2_01_FULL_KAZAN_45_19:0.206551188,Bacteria_CPR_Kazan_GWA1_Kazan_50_15_complete:0.208615319)1.000:0.349785891,(Bacteria_Kazan_RIFCSPLOWO2_01_FULL_KAZAN_48_13:0.286573331,(Bacteria_CPR_Kazan_GWA1_Kazan_rel_44_22_partial:0.400149483,Bacteria_Kazan_RBG_13_KAZAN_50_9:0.300737102)0.650:0.063588387)1.000:0.224597470)1.000:0.324954921,((((CG1_02_FULL_Berkelbacteria_42_45:0.321429910,CG08_land_8_20_14_0_20_Berkelbacteria_39_8:0.319319547)1.000:0.317469507,(Candidatus_Berkelbacteria_bacterium_RIFOXYA2_FULL_43_10:0.643150026,CG10_big_fil_rev_8_21_14_0_10_Berkelbacteria_43_13:0.500627897)0.378:0.090076316)1.000:0.193513914,((((Candidatus_Berkelbacteria_bacterium_RBG_13_40_8:0.265119892,Bacteria_CPR_BerkelbacteriaACD58_GWE1_Berkelbacteria_39_12_complete:0.314626784)1.000:0.172711711,(Bacteria_CPR_BerkelbacteriaACD58_GWB1_Berkelbacteria_38_5:0.385555617,Bacteria_CPR_BerkelbacteriaACD58_GWA1_Berkelbacteria_36_9_partial:0.305872803)1.000:0.139166451)1.000:0.151700794,(Bacteria_CP_Berkelbacteria_ACD58:0.519716492,Candidatus_Berkelbacteria_bacterium_RIFCSPHIGHO2_12_FULL_36_9:0.402174306)0.996:0.101462580)1.000:0.084966938,((CG10_big_fil_rev_8_21_14_0_10_Berkelbacteria_41_12:0.716098558,(CG06_land_8_20_14_3_00_150_Berkelbacteria_43_10:0.761900642,(CG11_big_fil_rev_8_21_14_0_20_Berkelbacteria_40_23:0.718844785,Bacteria_CPR_BerkelbacteriaACD58_GWA2_Berkelbacteria_35_9:0.620006542)0.974:0.114437737)0.981:0.100502805)0.311:0.060972180,(Bacteria_CPR_BerkelbacteriaACD58_GWA2_ACD58_46_7:0.347023893,Candidatus_Berkelbacteria_bacterium_RIFCSPLOWO2_01_FULL_50_28:0.447156374)1.000:0.444908386)0.955:0.066366828)0.988:0.058508777)1.000:0.096865997,(CG10_big_fil_rev_8_21_14_0_10_novel_CPR_33_18:0.576367967,(((Bacteria_CP_TM7_candidate_division_TM7_genomosp._GTL1_unfinished_sequence:0.222326595,((Bacteria_Saccharibacteria_TM7_RIFCSPHIGHO2_12_FULL_Saccharibacteria_42_8:0.007708280,Candidatus_Saccharibacteria_bacterium_RIFCSPHIGHO2_12_FULL_42_8:0.003459367)1.000:0.244817712,((Bacteria_unclassified_Bacteria_Candidatus_Saccharibacteria_Candidatus_TM7_SBR2:0.119592220,(Bacteria_unclassified_Bacteria_Candidatus_Saccharibacteria_Candidatus_TM7_SBR4:0.077113991,((Bacteria_unclassified_Bacteria_Candidatus_Saccharibacteria_Candidatus_TM7_s7_Draft1_Illumina_assembly:0.068516885,Bacteria_unclassified_Bacteria_Candidatus_Saccharibacteria_Candidatus_TM7_s1_Draft1_Illumina_assembly:0.081739624)1.000:0.085038029,(Bacteria_unclassified_Bacteria_Candidatus_Saccharibacteria_Candidatus_TM7_SBR3:0.092159408,Bacteria_CPR_SaccharibacteriaTM7_Candidatus_Saccharimonas_aalborgensis_complete:0.102011033)0.962:0.025530340)0.629:0.017731299)0.949:0.034334822)1.000:0.089357116,(Bacteria_CPR_SaccharibacteriaTM7_RAAC3_TM7_complete:0.130182690,(Bacteria_CPR_SaccharibacteriaTM7_GWC2_TM7_48_9:0.156481604,(Candidatus_Saccharibacteria_bacterium_RIFCSPHIGHO2_01_FULL_45_15:0.094871392,(CG2_30_FULL_Saccharibacteria_TM7_41_52:0.134519177,Bacteria_CP_Saccharibacteria_BJP_IG2103_TM7_39_1400:0.073790366)1.000:0.082257289)0.984:0.036892352)0.935:0.037312126)0.467:0.030549504)1.000:0.070528057)0.283:0.033621268)1.000:0.202868653,((CG10_big_fil_rev_8_21_14_0_10_Saccharibacteria_47_8:0.176358643,((Candidatus_Saccharibacteria_bacterium_RIFCSPHIGHO2_12_FULL_49_19:0.188522229,Candidatus_Saccharibacteria_bacterium_RIFCSPHIGHO2_12_FULL_48_21:0.284136314)1.000:0.088695467,(Candidatus_Saccharibacteria_bacterium_RIFCSPHIGHO2_12_FULL_47_16b:0.185996751,Candidatus_Saccharibacteria_bacterium_RIFCSPHIGHO2_12_FULL_47_17:0.127268037)1.000:0.150054996)0.608:0.034600948)1.000:0.111460042,((CG_4_10_14_0_2_um_filter_Saccharibacteria_52_9:0.193466521,Bacteria_CP_Saccharibacteria_DOLZORAL124_TM7_51_29:0.241859293)0.689:0.049560144,(Candidatus_Saccharibacteria_bacterium_RIFCSPHIGHO2_12_FULL_41_12:0.327493360,Candidatus_Saccharibacteria_bacterium_RIFCSPHIGHO2_02_FULL_47_12:0.292671366)0.689:0.046464392)0.991:0.047794556)0.999:0.089678262)1.000:0.387714225,(CG_4_10_14_0_8_um_filter_cor_Howlettbacteria_40_9:0.501173539,(Bacteria_CPR_CPR2_GWD2_CPR2_39_7:0.172057439,Bacteria_CPR_CPR2_GWC2_CPR2_39_10:0.189502567)1.000:0.254444712)0.993:0.077381019)0.749:0.042549422)0.998:0.072323034)0.709:0.031550235)0.867:0.032841664)0.997:0.064843839,((Bacteria_CPR_DojkabacteriaWS6_GWA2_WS6_37_6:0.637120921,(CG_4_10_14_0_2_um_filter_Dojkabacteria_WS6_41_15:0.913981394,((Bacteria_CP_WS6_BJP_IG2158_WS6_35_49:0.141882150,(Bacteria_Dojkabacteria_WS6_RIFOXYB1_FULL_WS6_33_15:0.156633663,(Bacteria_Dojkabacteria_WS6_RIFOXYB1_FULL_WS6_33_14:0.073965326,Bacteria_CPR_DojkabacteriaWS6_GWE1_WS6_34_7:0.043739704)1.000:0.115201396)0.999:0.072725825)1.000:0.120364563,(Bacteria_CPR_DojkabacteriaWS6_GWF1_WS6_35_23_partial:0.186468556,Bacteria_CPR_DojkabacteriaWS6_GWC2_WS6_36_7:0.239661070)0.999:0.088490586)1.000:0.419940164)0.991:0.127540625)1.000:0.155050043,((Bacteria_CPR_CPR3_GWF2_CPR3_35_18:0.448991361,CG06_land_8_20_14_3_00_150_WWE3_42_16:0.452850056)1.000:0.192355756,(((Candidatus_Woykebacteria_bacterium_RIFCSPLOWO2_01_FULL_43_14:0.566868106,(Candidatus_Woykebacteria_bacterium_RBG_13_40_7b:0.549185208,(Candidatus_Woykebacteria_bacterium_RIFCSPHIGHO2_12_FULL_45_10:0.431243593,(Candidatus_Woykebacteria_bacterium_RBG_16_39_9b:0.412682096,(Candidatus_Woykebacteria_bacterium_RIFCSPLOWO2_01_FULL_41_12:0.308273335,((Candidatus_Woykebacteria_bacterium_RBG_19FT_COMBO_43_10:0.257700907,Candidatus_Woykebacteria_bacterium_RBG_16_43_9:0.260964216)0.998:0.066010661,((Candidatus_Woykebacteria_bacterium_RBG_16_44_10:0.170162735,Candidatus_Woykebacteria_bacterium_GWB1_45_5:0.122359848)1.000:0.155333351,Candidatus_Woykebacteria_bacterium_RBG_13_40_15:0.292023501)0.049:0.031476453)0.872:0.041201395)1.000:0.133867382)0.860:0.065189330)0.970:0.063366453)0.186:0.046129096)1.000:0.117063731,((((((Candidatus_Levybacteria_bacterium_RIFCSPHIGHO2_01_FULL_36_15:0.315916644,((Candidatus_Levybacteria_bacterium_RIFCSPLOWO2_12_FULL_39_17:0.218689353,(Candidatus_Levybacteria_bacterium_RIFCSPHIGHO2_01_FULL_40_10:0.261939391,(Candidatus_Levybacteria_bacterium_RIFCSPHIGHO2_01_FULL_40_15b:0.117024798,Candidatus_Levybacteria_bacterium_RIFCSPHIGHO2_01_FULL_40_58:0.144376768)1.000:0.116474117)0.822:0.034950620)1.000:0.078798678,(CG2_30_FULL_Levybacteria_OP11_37_29:0.271087145,CG10_big_fil_rev_8_21_14_0_10_Levybacteria_OP11_36_7:0.339214416)0.910:0.057530319)1.000:0.081174489)1.000:0.176399512,((Candidatus_Levybacteria_bacterium_RIFCSPLOWO2_01_FULL_42_15:0.327786027,Candidatus_Levybacteria_bacterium_RIFCSPHIGHO2_12_FULL_38_12:0.286794690)1.000:0.097253380,((Candidatus_Levybacteria_bacterium_RIFCSPLOWO2_02_FULL_36_8b:0.276155289,(((Candidatus_Levybacteria_bacterium_RIFCSPHIGHO2_02_FULL_37_10:0.126500524,(Candidatus_Levybacteria_bacterium_RIFCSPLOWO2_12_FULL_37_14:0.096232407,Candidatus_Levybacteria_bacterium_RIFCSPHIGHO2_01_FULL_40_16:0.090663167)1.000:0.076233110)1.000:0.213454549,(Candidatus_Levybacteria_bacterium_RIFCSPHIGHO2_02_FULL_37_13:0.204985094,Candidatus_Levybacteria_bacterium_RIFCSPHIGHO2_01_FULL_38_26:0.244178051)1.000:0.070714495)1.000:0.054979570,(Candidatus_Levybacteria_bacterium_RIFCSPHIGHO2_01_FULL_41_15:0.192111152,(Candidatus_Levybacteria_bacterium_RIFCSPHIGHO2_01_FULL_37_33:0.115508717,Candidatus_Levybacteria_bacterium_RIFCSPLOWO2_01_FULL_38_21:0.089738008)1.000:0.074654723)1.000:0.152593684)0.252:0.022120187)0.000:0.018698942,(((Bacteria_CPR_MicrogenomatesOP11_Levybacteria_Microgenomates_bacterium_SCGC_AAA011_E14_DUSEL_001_182:0.198765465,((Candidatus_Levybacteria_bacterium_RIFCSPHIGHO2_01_FULL_37_17:0.121871405,Candidatus_Levybacteria_bacterium_RIFCSPLOWO2_01_FULL_36_13:0.109620219)1.000:0.141860047,(CG10_big_fil_rev_8_21_14_0_10_Levybacteria_OP11_35_13:0.086231748,Candidatus_Levybacteria_bacterium_RBG_13_35_9:0.086806496)1.000:0.082551346)0.273:0.041987214)1.000:0.126937788,((Candidatus_Levybacteria_bacterium_RIFCSPLOWO2_02_FULL_37_11:0.293264821,Candidatus_Levybacteria_bacterium_RIFCSPLOWO2_01_FULL_39_10:0.394901224)0.946:0.051150554,(Candidatus_Levybacteria_bacterium_RIFOXYB1_FULL_40_17:0.178426526,Bacteria_CPR_MicrogenomatesOP11_Levybacteria_GWA2_OP11_nov_40_8:0.201160907)1.000:0.119387083)1.000:0.055675477)0.233:0.032464433,(CG_4_10_14_0_8_um_filter_cor_Levybacteria_OP11_35_23:0.284537765,(Candidatus_Levybacteria_bacterium_RBG_16_35_11:0.107975500,Candidatus_Levybacteria_bacterium_RBG_16_35_6:0.109407901)1.000:0.159563355)0.999:0.073333472)0.221:0.024388149)0.998:0.050395166)1.000:0.116133772)1.000:0.147906334,((Candidatus_Gottesmanbacteria_bacterium_RIFCSPHIGHO2_01_FULL_47_48:0.370092838,Candidatus_Gottesmanbacteria_bacterium_RIFCSPHIGHO2_01_FULL_42_12:0.386939250)1.000:0.272499685,(((Bacteria_CPR_MicrogenomatesOP11_Gottesmanbacteria_GWA2_OP11_41_12:0.382529270,Candidatus_Gottesmanbacteria_bacterium_RIFCSPHIGHO2_01_FULL_39_10:0.416322445)0.951:0.071183312,(Candidatus_Gottesmanbacteria_bacterium_RIFCSPHIGHO2_02_FULL_39_11:0.462491916,(((Bacteria_CPR_MicrogenomatesOP11_Gottesmanbacteria_GWA2_OP11_43_14:0.161097888,Candidatus_Gottesmanbacteria_bacterium_RIFCSPLOWO2_01_FULL_42_22:0.170322483)1.000:0.203728502,(Candidatus_Gottesmanbacteria_bacterium_RBG_16_37_8:0.265598209,Candidatus_Gottesmanbacteria_bacterium_RIFCSPHIGHO2_12_FULL_40_13:0.281407557)0.991:0.081024041)1.000:0.154550139,((Candidatus_Gottesmanbacteria_bacterium_RIFCSPHIGHO2_02_FULL_40_13:0.320696157,Candidatus_Gottesmanbacteria_bacterium_RIFCSPLOWO2_01_FULL_39_12b:0.262213862)0.906:0.063174619,(CG11_big_fil_rev_8_21_14_0_20_Gottesmanbacteria_OP11_37_11:0.318058325,Candidatus_Gottesmanbacteria_bacterium_RBG_13_37_7:0.361698187)0.826:0.051769412)0.825:0.047299048)0.604:0.037698030)0.999:0.073280618)1.000:0.103272067,((Bacteria_CPR_MicrogenomatesOP11_Gottesmanbacteria_GWA1_OP11_43_11:0.360521402,Candidatus_Gottesmanbacteria_bacterium_RIFCSPHIGHO2_01_FULL_43_15:0.335697855)1.000:0.207772239,((Candidatus_Gottesmanbacteria_bacterium_RIFCSPLOWO2_01_FULL_49_10:0.303936992,((((Bacteria_CPR_MicrogenomatesOP11_Gottesmanbacteria_GWB1_OP11_49_7:0.147681228,Candidatus_Gottesmanbacteria_bacterium_RIFOXYB1_FULL_47_11:0.180728896)1.000:0.149776335,(Candidatus_Gottesmanbacteria_bacterium_RBG_13_45_10:0.187625125,Candidatus_Gottesmanbacteria_bacterium_RIFCSPLOWO2_01_FULL_46_9:0.238906420)1.000:0.099199057)0.565:0.032053767,Candidatus_Gottesmanbacteria_bacterium_RIFCSPLOWO2_01_FULL_48_11:0.283062735)0.909:0.042595558,(Candidatus_Gottesmanbacteria_bacterium_RIFCSPLOWO2_01_FULL_43_11b:0.334884024,Candidatus_Gottesmanbacteria_bacterium_RIFCSPHIGHO2_01_FULL_46_14:0.256217774)0.995:0.054998631)0.870:0.038887803)0.993:0.058466626,((Candidatus_Gottesmanbacteria_bacterium_RBG_16_43_7:0.427094216,Candidatus_Gottesmanbacteria_bacterium_RBG_16_52_11:0.309467801)0.955:0.080189719,Bacteria_CPR_MicrogenomatesOP11_Gottesmanbacteria_GWA2_OP11_44_17_partial:0.437838187)0.939:0.056113263)1.000:0.167795991)0.980:0.081745739)0.363:0.047532100)0.823:0.050114169)0.605:0.043570628,(((Candidatus_Roizmanbacteria_bacterium_RIFOXYA1_FULL_41_12:0.455881015,(CG10_big_fil_rev_8_21_14_0_10_Roizmanbacteria_OP11_45_7:0.449927295,CG10_big_fil_rev_8_21_14_0_10_Roizmanbacteria_OP11_39_6:0.421256813)0.998:0.120540038)1.000:0.243264974,(((Candidatus_Roizmanbacteria_bacterium_RIFCSPLOWO2_01_FULL_38_12:0.300151515,(CG_4_10_14_0_2_um_filter_Roizmanbacteria_OP11_36_9:0.307911190,(CG_4_10_14_0_2_um_filter_Roizmanbacteria_OP11_39_13:0.117855678,CG_4_9_14_0_2_um_filter_Roizmanbacteria_OP11_39_13:0.138165985)1.000:0.142129018)1.000:0.097514078)1.000:0.148397333,((Candidatus_Roizmanbacteria_bacterium_RIFCSPHIGHO2_12_FULL_33_9:0.374891860,Candidatus_Roizmanbacteria_bacterium_RIFCSPHIGHO2_12_41_18:0.308460476)0.999:0.072783827,(((Candidatus_Roizmanbacteria_bacterium_RIFCSPLOWO2_01_FULL_41_22:0.340595380,CG09_land_8_20_14_0_10_Roizmanbacteria_OP11_41_9:0.261627176)0.195:0.058752682,((Bacteria_CPR_MicrogenomatesOP11_Roizmanbacteria_GWA2_OP11_nov_36_23:0.304766172,((((Bacteria_CPR_MicrogenomatesOP11_Roizmanbacteria_OP11_GWA2_32_13:0.073432946,Bacteria_CPR_MicrogenomatesOP11_Roizmanbacteria_Microgenomates_bacterium_SCGC_AAA011_L05_DUSEL_001_205:0.080332576)0.713:0.040867554,(CG06_land_8_20_14_3_00_150_Roizmanbacteria_OP11_34_14:0.106047988,Bacteria_CPR_MicrogenomatesOP11_Roizmanbacteria_GWC2_OP11_ACD12_rel_34_23:0.074106572)1.000:0.070482820)1.000:0.192782232,(Bacteria_CPR_MicrogenomatesOP11_Roizmanbacteria_GWC2_OP11P37_13:0.124494176,CG_4_8_14_3_um_filter_Roizmanbacteria_OP11_36_12:0.116356889)1.000:0.149013387)0.680:0.035143940,(CG_4_9_14_0_2_um_filter_Roizmanbacteria_OP11_35_15:0.250635153,Candidatus_Roizmanbacteria_bacterium_RIFCSPLOWO2_01_FULL_44_13:0.295222817)0.966:0.050171112)0.942:0.035257790)0.980:0.037020911,(CG02_land_8_20_14_3_00_150_Roizmanbacteria_OP11_36_15:0.320497945,(Candidatus_Roizmanbacteria_bacterium_RIFCSPHIGHO2_02_FULL_39_9:0.316692334,((Candidatus_Roizmanbacteria_bacterium_RIFCSPLOWO2_01_FULL_37_12:0.124564798,Candidatus_Roizmanbacteria_bacterium_RIFCSPLOWO2_01_FULL_35_13:0.147557159)1.000:0.093159357,((Candidatus_Roizmanbacteria_bacterium_RIFCSPHIGHO2_12_FULL_36_11:0.158099994,(Bacteria_Microgenomates_OP11_Roizmannbacteria_RIFCSPHIGHO2_02_FULL_OP11_Roizmanbacteria_38_11:0.004170980,Candidatus_Roizmanbacteria_bacterium_RIFCSPHIGHO2_02_FULL_38_11:0.005137031)1.000:0.133157804)0.999:0.055177014,Candidatus_Roizmanbacteria_bacterium_RIFCSPHIGHO2_01_FULL_39_12c:0.255304828)0.331:0.031044245)0.999:0.058538673)0.998:0.053481030)0.941:0.037946381)0.972:0.039828396)0.465:0.028037737,(CG_4_10_14_0_8_um_filter_cor_Roizmanbacteria_OP11_33_9:0.309802074,((CG11_big_fil_rev_8_21_14_0_20_Roizmanbacteria_OP11_37_16:0.002829869,CG_4_10_14_3_um_filter_Roizmanbacteria_OP11_39_13:0.002404593)1.000:0.392669647,(CG_4_10_14_0_8_um_filter_cor_Roizmanbacteria_OP11_39_9:0.252959980,Candidatus_Roizmanbacteria_bacterium_RIFOXYB2_FULL_38_10:0.207701882)0.964:0.063676872)0.809:0.049164710)1.000:0.144391960)0.877:0.038740856)0.925:0.038631855)1.000:0.118484435,((Candidatus_Roizmanbacteria_bacterium_RIFCSPLOWO2_02_FULL_36_11:0.204447372,Candidatus_Roizmanbacteria_bacterium_RIFCSPLOWO2_02_FULL_38_10:0.166678862)1.000:0.301294237,(Candidatus_Roizmanbacteria_bacterium_RIFCSPHIGHO2_01_FULL_39_24:0.467449196,(Candidatus_Roizmanbacteria_bacterium_RIFCSPHIGHO2_01_FULL_39_12b:0.452753655,((Candidatus_Roizmanbacteria_bacterium_RIFCSPHIGHO2_12_FULL_44_10:0.224175881,Candidatus_Roizmanbacteria_bacterium_RIFCSPHIGHO2_12_FULL_37_23:0.218846744)1.000:0.087804619,(Candidatus_Roizmanbacteria_bacterium_RIFCSPLOWO2_01_FULL_38_11:0.301908213,Candidatus_Roizmanbacteria_bacterium_RIFCSPLOWO2_02_FULL_43_10:0.355145283)0.764:0.063672202)1.000:0.098705705)0.546:0.040762061)0.227:0.039072503)0.981:0.063210287)1.000:0.133017153)1.000:0.154980239,(CG_4_9_14_0_2_um_filter_Roizmanbacteria_OP11_38_17:0.633057574,(Candidatus_Roizmanbacteria_bacterium_RIFCSPLOWO2_01_FULL_45_11:0.395123275,Candidatus_Roizmanbacteria_bacterium_RIFCSPLOWO2_01_FULL_40_14:0.355972842)1.000:0.181267096)0.982:0.089857513)0.994:0.063769280)0.997:0.062023079,((((Candidatus_Beckwithbacteria_bacterium_RBG_13_42_9:0.486188339,(Candidatus_Beckwithbacteria_bacterium_RBG_13_35_6:0.375652743,CG10_big_fil_rev_8_21_14_0_10_Beckwithbacteria_OP11_34_10:0.354580551)1.000:0.114187288)0.625:0.042622636,(Candidatus_Beckwithbacteria_bacterium_RIFCSPHIGHO2_01_FULL_49_39:0.302812030,(Candidatus_Beckwithbacteria_bacterium_RIFCSPLOWO2_02_FULL_47_23:0.322890077,(Bacteria_CPR_MicrogenomatesOP11_Beckwithbacteria_GWA2_OP11_43_10:0.087326888,CG2_30_FULL_Beckwithbacteria_OP11_44_31:0.102697767)1.000:0.223574028)0.996:0.086319848)1.000:0.235878831)0.982:0.049699733,((Candidatus_Chisholmbacteria_bacterium_RIFCSPHIGHO2_01_FULL_48_12:0.536638700,(Candidatus_Chisholmbacteria_bacterium_RIFCSPLOWO2_01_FULL_50_28:0.310821693,Candidatus_Chisholmbacteria_bacterium_RIFCSPLOWO2_01_FULL_49_14:0.302438349)1.000:0.162312820)0.751:0.059336235,(((Bacteria_CPR_MicrogenomatesOP11_GWF2_OP11_47_9:0.313427880,(Candidatus_Collierbacteria_bacterium_RIFOXYD1_FULL_46_26:0.288647994,((Bacteria_CPR_MicrogenomatesOP11_GWA2_OP11_46_7:0.083151118,Bacteria_CPR_MicrogenomatesOP11_GWA2_OP11_46_16_partial:0.082331404)1.000:0.144878187,(CG09_land_8_20_14_0_10_Collierbacteria_OP11_46_12:0.127066025,CG10_big_fil_rev_8_21_14_0_10_Collierbacteria_OP11_44_9:0.139720616)1.000:0.103084280)1.000:0.100364490)1.000:0.113855400)1.000:0.276956621,(Candidatus_Collierbacteria_bacterium_RIFOXYB1_FULL_49_13:0.456077195,((Bacteria_CPR_MicrogenomatesOP11_Collierbacteria_Microgenomates_bacterium_SCGC_AAA011_I21_DUSEL_001_204:0.155946254,Candidatus_Collierbacteria_bacterium_RIFCSPHIGHO2_01_FULL_50_25:0.173421292)1.000:0.232515419,(Bacteria_CPR_MicrogenomatesOP11_Collierbacteria_GWE1_OP11_ACD61_46_18:0.209537570,(Bacteria_CPR_MicrogenomatesOP11_Collierbacteria_GWA2_OP11_42_17:0.159327445,((Bacteria_Microgenomates_OP11_Collierbacteria_RIFOXYD1_FULL_OP11_Collierbacteria_40_9:0.007753260,Candidatus_Collierbacteria_bacterium_RIFOXYD1_FULL_40_9:0.010665930)1.000:0.199441678,(Bacteria_CPR_MicrogenomatesOP11_Collierbacteria_GWB1_OP11_44_6:0.083588353,(Candidatus_Collierbacteria_bacterium_RIFOXYC2_FULL_43_15:0.114782273,Bacteria_CPR_MicrogenomatesOP11_Collierbacteria_GWA2_OP11_44_99:0.085459455)0.895:0.043854266)1.000:0.079967207)0.637:0.038309936)1.000:0.070422191)1.000:0.184031837)1.000:0.194111272)1.000:0.197452894)0.985:0.072919162,((Bacteria_Microgenomates_OP11_RBG_16_OP11_45_19:0.543725070,(Bacteria_Microgenomates_OP11_RIFCSPHIGHO2_01_FULL_OP11_45_11:0.441030223,Bacteria_Microgenomates_OP11_RIFCSPLOWO2_01_FULL_OP11_47_10:0.440784396)0.999:0.093940531)0.990:0.079586665,((Candidatus_Pacebacteria_bacterium_RIFCSPHIGHO2_01_FULL_46_10:0.267256625,Candidatus_Pacebacteria_bacterium_RIFOXYB1_FULL_44_10:0.348382658)1.000:0.219126471,(CG10_big_fil_rev_8_21_14_0_10_Pacebacteria_OP11_56_10:0.405288706,((CG1_02_FULL_Pacebacteria_OP11_36_77:0.207786722,(Bacteria_CPR_MicrogenomatesOP11_Pacebacteria_GWB1_OP11_rel_47_8:0.179503554,Candidatus_Pacebacteria_bacterium_RIFOXYA1_FULL_38_18:0.192341167)1.000:0.073909854)1.000:0.159231199,(CG10_big_fil_rev_8_21_14_0_10_Pacebacteria_OP11_44_11:0.361144491,(((CG10_big_fil_rev_8_21_14_0_10_Pacebacteria_OP11_42_12:0.032228747,CG_4_10_14_0_8_um_filter_cor_Pacebacteria_OP11_42_14:0.043923486)1.000:0.236079093,(CG10_big_fil_rev_8_21_14_0_10_Pacebacteria_OP11_44_54:0.112819692,(CG10_big_fil_rev_8_21_14_0_10_Pacebacteria_OP11_45_6:0.104503893,Candidatus_Pacebacteria_bacterium_RIFCSPHIGHO2_02_FULL_46_9:0.109284823)0.280:0.036804998)1.000:0.183196534)1.000:0.140930364,(CG_4_9_14_0_2_um_filter_Pacebacteria_OP11_34_50:0.262166412,CG_4_9_14_0_2_um_filter_Pacebacteria_OP11_40_15:0.217906059)1.000:0.070905070)0.819:0.042054972)0.993:0.052892054)0.021:0.027097873)1.000:0.196557507)1.000:0.134434240)0.824:0.050285284)0.138:0.049451867)1.000:0.068478271)1.000:0.083665790,(((((Candidatus_Blackburnbacteria_bacterium_RIFCSPHIGHO2_01_FULL_43_15b:0.306987297,Candidatus_Blackburnbacteria_bacterium_RIFCSPHIGHO2_12_FULL_44_25:0.275671070)1.000:0.183447207,(Candidatus_Blackburnbacteria_bacterium_RIFCSPHIGHO2_12_FULL_41_13b:0.329268792,Candidatus_Blackburnbacteria_bacterium_RIFCSPLOWO2_01_FULL_40_20:0.319729903)0.987:0.087377650)1.000:0.147935680,((Candidatus_Woesebacteria_bacterium_RIFCSPLOWO2_01_FULL_38_20:0.432057984,(Candidatus_Woesebacteria_bacterium_RBG_16_41_13:0.218244614,Candidatus_Woesebacteria_bacterium_RIFCSPLOWO2_01_FULL_39_21:0.207847547)1.000:0.208033965)0.922:0.068186211,(((Bacteria_CPR_MicrogenomatesOP11_Woesebacteria_GWB1_OP11_44_11_partial:0.331442373,Candidatus_Woesebacteria_bacterium_RIFCSPLOWO2_01_FULL_44_14:0.340311366)0.922:0.066085368,(Candidatus_Woesebacteria_bacterium_RIFOXYB1_FULL_38_16:0.409173348,(Bacteria_CPR_MicrogenomatesOP11_Woesebacteria_GWB1_OP11_43_14:0.347525683,(Candidatus_Woesebacteria_bacterium_RIFCSPHIGHO2_01_FULL_41_10:0.341510910,Candidatus_Woesebacteria_bacterium_RIFCSPLOWO2_01_FULL_44_24b:0.331276342)1.000:0.085297063)0.994:0.052203435)0.846:0.033714918)1.000:0.077273587,((((((Candidatus_Woesebacteria_bacterium_RBG_16_42_24:0.147037189,Candidatus_Woesebacteria_bacterium_RIFCSPHIGHO2_12_FULL_42_9:0.153567124)1.000:0.151465485,Bacteria_CPR_MicrogenomatesOP11_Woesebacteria_GWA1_OP11_45_8_very_partial:0.312195687)1.000:0.071285587,(Candidatus_Woesebacteria_bacterium_RBG_13_46_13:0.252746996,Candidatus_Woesebacteria_bacterium_RIFOXYD1_FULL_40_21:0.256989762)0.757:0.038570812)0.613:0.028665841,(Candidatus_Woesebacteria_bacterium_RIFCSPHIGHO2_12_FULL_46_16:0.178358946,Candidatus_Woesebacteria_bacterium_RIFOXYB1_FULL_47_31:0.202935127)1.000:0.087426497)0.986:0.041663066,(CG_4_9_14_3_um_filter_150_Woesebacteria_OP11_39_10:0.384769475,((Bacteria_CPR_MicrogenomatesOP11_Woesebacteria_GWB1_OP11_41_10:0.320622622,(Bacteria_CPR_MicrogenomatesOP11_Woesebacteria_GWA2_OP11_40_7:0.202099678,(Candidatus_Woesebacteria_bacterium_RIFOXYD1_FULL_43_18:0.157036490,(Candidatus_Woesebacteria_bacterium_RIFOXYB1_FULL_41_13:0.113525462,Bacteria_CPR_MicrogenomatesOP11_Woesebacteria_GWD2_OP11_40_19:0.101506533)1.000:0.084450602)0.980:0.061186874)1.000:0.100318020)1.000:0.067875327,(Candidatus_Woesebacteria_bacterium_RIFOXYA1_FULL_43_9:0.712877939,(Candidatus_Woesebacteria_bacterium_GWC2_33_12:0.256137753,Candidatus_Woesebacteria_bacterium_RIFOXYA1_FULL_31_71:0.155658754)1.000:0.215039445)0.991:0.072758139)0.949:0.041182864)0.991:0.053610982)1.000:0.071735387,((Candidatus_Woesebacteria_bacterium_RBG_16_34_12:0.305543585,(Bacteria_Microgenomates_OP11_Woesebacteria_GWB1_OP11_Woesebacteria_43_5:0.005479403,Candidatus_Woesebacteria_bacterium_GWB1_43_5:0.023700901)1.000:0.451324800)0.993:0.073112243,(((((Candidatus_Woesebacteria_bacterium_RIFCSPHIGHO2_01_FULL_38_9b:0.311015526,(Candidatus_Woesebacteria_bacterium_RIFCSPLOWO2_01_FULL_39_25:0.246276803,(Candidatus_Woesebacteria_bacterium_RBG_13_34_9:0.333215078,(Candidatus_Woesebacteria_bacterium_RIFCSPLOWO2_01_FULL_39_14:0.226525321,Candidatus_Woesebacteria_bacterium_RIFCSPLOWO2_01_FULL_39_10:0.233369202)0.517:0.028677383)0.834:0.028541388)0.981:0.037644616)0.962:0.049214138,(Candidatus_Woesebacteria_bacterium_RIFCSPHIGHO2_02_FULL_39_13:0.229135215,Candidatus_Woesebacteria_bacterium_RIFCSPHIGHO2_01_FULL_38_26b:0.268359054)0.892:0.061223096)0.852:0.025600834,(Candidatus_Woesebacteria_bacterium_RIFCSPLOWO2_01_FULL_39_10b:0.338406875,Candidatus_Woesebacteria_bacterium_RIFCSPHIGHO2_01_FULL_37_10:0.356956844)0.893:0.043871209)0.890:0.023301541,(Candidatus_Woesebacteria_bacterium_GWA1_41_8:0.297255359,Candidatus_Woesebacteria_bacterium_RIFCSPHIGHO2_01_FULL_40_22:0.389056447)0.893:0.063069618)0.977:0.032120705,(Candidatus_Woesebacteria_bacterium_RBG_16_36_11:0.318243929,Candidatus_Woesebacteria_bacterium_RBG_16_39_8b:0.335073857)0.969:0.064945821)0.883:0.028312783)0.509:0.028744302)0.997:0.050847484)0.868:0.054021124)1.000:0.179922701)1.000:0.108627872,(Bacteria_CPR_MicrogenomatesOP11_GWA1_OP11_45_10_partial:0.575445602,((Bacteria_CPR_MicrogenomatesOP11_Amesbacteria_GWA2_OP11_42_12:0.364754779,Bacteria_CPR_MicrogenomatesOP11_Amesbacteria_Microgenomates_bacterium_SCGC_AAA011_B20_DUSEL_001_197:0.376998122)0.225:0.081751638,((Bacteria_CPR_MicrogenomatesOP11_Woesebacteria_GWA1_OP11_41_13b:0.209959680,(Bacteria_CPR_MicrogenomatesOP11_Amesbacteria_GWB1_OP11_47_26:0.128288738,Bacteria_CPR_MicrogenomatesOP11_Amesbacteria_GWC2_OP11_47_8:0.126548621)1.000:0.105308351)1.000:0.179236825,((Candidatus_Amesbacteria_bacterium_RIFCSPHIGHO2_01_FULL_48_32:0.295813642,Candidatus_Amesbacteria_bacterium_RIFCSPHIGHO2_01_FULL_48_32b:0.318628623)1.000:0.075304610,((Candidatus_Amesbacteria_bacterium_RIFCSPLOWO2_01_FULL_47_33:0.254108260,Candidatus_Amesbacteria_bacterium_RIFOXYB1_FULL_44_23:0.378964242)0.476:0.059908792,(Candidatus_Amesbacteria_bacterium_RIFCSPHIGHO2_12_FULL_48_14:0.223315840,Candidatus_Amesbacteria_bacterium_RIFOXYB1_FULL_47_13:0.290532051)1.000:0.101580842)0.999:0.061819289)0.716:0.056085696)0.614:0.051550319)1.000:0.188978257)1.000:0.086541537)0.999:0.062815748,(((Bacteria_Microgenomates_OP11_RBG_19FT_COMBO_OP11_39_10:0.142473880,Bacteria_OP11_uncultured_DG_75:0.133853889)1.000:0.196956489,((CG10_big_fil_rev_8_21_14_0_10_Shapirobateria_OP11_48_15:0.340580318,CG10_big_fil_rev_8_21_14_0_10_Shapirobateria_OP11_38_14:0.201468132)1.000:0.139222291,(CG_4_9_14_3_um_filter_150_Shapirobateria_OP11_39_13:0.350485013,(CG09_land_8_20_14_0_10_Shapirobateria_OP11_47_13:0.426519971,CG_4_9_14_0_2_um_filter_Shapirobateria_OP11_39_11:0.201388985)0.985:0.080573306)0.780:0.056314615)0.408:0.048549809)1.000:0.122984861,((CG_4_10_14_0_8_um_filter_cor_Shapirobacteria_OP11_39_15:0.444077425,CG10_big_fil_rev_8_21_14_0_10_Shapirobacteria_OP11_40_9:0.368229223)1.000:0.130422188,((CG03_land_8_20_14_0_80_cor_Shapirobacteria_OP11_40_19:0.368159704,(CG07_land_8_20_14_0_80_Shapirobacteria_OP11_39_18:0.200559648,CG09_land_8_20_14_0_10_Shapirobacteria_OP11_39_12:0.216644148)1.000:0.142384747)1.000:0.248539822,((Candidatus_Shapirobacteria_bacterium_RIFOXYA1_FULL_39_17:0.222822636,(Candidatus_Shapirobacteria_bacterium_RBG_13_44_7:0.281160433,(Bacteria_CPR_MicrogenomatesOP11_Shapirobacteria_GWF2_OP11_rel_37_20:0.231891823,(CG10_big_fil_rev_8_21_14_0_10_Shapirobacteria_OP11_36_6:0.221700318,CG06_land_8_20_14_3_00_150_Shapirobacteria_OP11_40_12:0.239056413)1.000:0.098004507)1.000:0.089081421)0.970:0.068180548)1.000:0.489407309,(Bacteria_CPR_MicrogenomatesOP11_Shapirobacteria_Microgenomates_bacterium_SCGC_AAA255_J07_SAK_001_132:0.384259615,CG09_land_8_20_14_0_10_Shapirobacteria_OP11_38_17:0.282223261)1.000:0.218019389)0.802:0.067687647)0.999:0.071497939)0.253:0.030010226)0.985:0.051575917)0.885:0.034628048)1.000:0.086897816)0.936:0.041292401,(((Candidatus_Daviesbacteria_bacterium_RIFOXYD1_FULL_41_10:0.305810824,(Candidatus_Daviesbacteria_bacterium_RIFCSPHIGHO2_01_FULL_41_45:0.317233177,(Bacteria_CPR_MicrogenomatesOP11_Daviesbacteria_GWB1_OP11_41_15:0.280852498,Candidatus_Daviesbacteria_bacterium_RIFCSPHIGHO2_12_FULL_43_11:0.217574303)0.986:0.070309936)0.948:0.034463054)0.997:0.064560860,((Candidatus_Daviesbacteria_bacterium_RIFCSPHIGHO2_12_FULL_37_11:0.292116417,(Candidatus_Daviesbacteria_bacterium_RIFCSPLOWO2_02_FULL_38_18:0.241633240,(Candidatus_Daviesbacteria_bacterium_RIFCSPLOWO2_01_FULL_39_12:0.223136209,((Candidatus_Daviesbacteria_bacterium_RIFCSPLOWO2_02_FULL_36_7:0.175602743,(Candidatus_Daviesbacteria_bacterium_RIFCSPHIGHO2_02_FULL_40_16:0.170017058,(Candidatus_Daviesbacteria_bacterium_RIFCSPLOWO2_01_FULL_41_32:0.124613846,Candidatus_Daviesbacteria_bacterium_RIFCSPHIGHO2_01_FULL_40_11:0.127588918)0.996:0.037400820)0.218:0.020847207)0.978:0.036587600,((Candidatus_Daviesbacteria_bacterium_RIFCSPHIGHO2_02_FULL_36_13:0.136725729,Candidatus_Daviesbacteria_bacterium_RIFCSPLOWO2_02_FULL_36_8:0.155698241)1.000:0.071185683,Candidatus_Daviesbacteria_bacterium_RIFCSPHIGHO2_02_FULL_39_12:0.200361878)1.000:0.054367895)1.000:0.053979903)0.631:0.035262396)1.000:0.063977462)1.000:0.087181703,(Candidatus_Daviesbacteria_bacterium_RIFCSPHIGHO2_12_FULL_37_16:0.295959293,(Candidatus_Daviesbacteria_bacterium_RIFCSPHIGHO2_01_FULL_38_8:0.199711078,Candidatus_Daviesbacteria_bacterium_RIFCSPHIGHO2_01_FULL_44_29:0.256609225)1.000:0.111104661)1.000:0.074214353)0.750:0.043658111)1.000:0.290689978,(Candidatus_Curtissbacteria_bacterium_RBG_16_39_7:0.517476913,((((Candidatus_Curtissbacteria_bacterium_RIFOXYC2_FULL_41_11:0.259566253,Candidatus_Curtissbacteria_bacterium_RIFCSPLOWO2_02_41_11:0.143959756)1.000:0.086608435,(Candidatus_Curtissbacteria_bacterium_RIFCSPHIGHO2_01_FULL_41_44:0.259422029,Candidatus_Curtissbacteria_bacterium_RIFCSPHIGHO2_01_FULL_41_11:0.284563920)0.410:0.040389009)0.734:0.030012317,((Bacteria_CPR_MicrogenomatesOP11_Curtissbacteria_GWA1_OP11_40_9_partial:0.201991850,Bacteria_CPR_MicrogenomatesOP11_Curtissbacteria_Microgenomates_bacterium_SCGC_AAA011_L6_Dusel_001_266:0.209258825)1.000:0.134486583,(Candidatus_Curtissbacteria_bacterium_RIFCSPLOWO2_01_FULL_41_18:0.227643394,(((Bacteria_CPR_MicrogenomatesOP11_Curtissbacteria_GWA1_OP11_41_11_plus:0.116546245,Candidatus_Curtissbacteria_bacterium_RIFCSPLOWO2_02_FULL_40_11:0.119906835)1.000:0.134909590,(Candidatus_Curtissbacteria_bacterium_RBG_13_35_7:0.229860439,Candidatus_Curtissbacteria_bacterium_RIFCSPLOWO2_01_FULL_38_11b:0.206270309)0.849:0.046220259)1.000:0.055355773,Candidatus_Curtissbacteria_bacterium_RIFCSPLOWO2_01_FULL_42_26:0.294641296)0.497:0.026813894)0.960:0.039231163)1.000:0.047651510)0.538:0.029859177,(Candidatus_Curtissbacteria_bacterium_RIFCSPHIGHO2_02_FULL_42_15:0.333490748,(Candidatus_Curtissbacteria_bacterium_RIFCSPHIGHO2_12_FULL_41_17:0.266131546,(Candidatus_Curtissbacteria_bacterium_RIFCSPHIGHO2_12_FULL_38_9b:0.307437426,(Bacteria_Microgenomates_OP11_RBG_13_OP11_40_7:0.016478788,Candidatus_Curtissbacteria_bacterium_RBG_13_40_7:0.015120273)1.000:0.184268144)0.050:0.038315664)0.999:0.069567532)0.841:0.044842428)1.000:0.226321125)0.999:0.095951404)0.732:0.064308266)0.994:0.061119282)1.000:0.094062542,((Bacteria_CPR_CPR1_GWA2_CPR1_42_17:0.643358390,CG_4_10_14_0_2_um_filter_WWE3_41_14:0.765521115)1.000:0.150549115,((((Bacteria_WWE3_RIFCSPHIGHO2_01_FULL_WWE3_40_23:0.483782610,((Bacteria_CPR_WWE3_GWA2_WWE3_44_16:0.308813149,CG08_land_8_20_14_0_20_WWE3_41_10:0.283922941)1.000:0.333808417,((Bacteria_WWE3_RIFCSPHIGHO2_01_FULL_WWE3_42_13:0.392678730,(Bacteria_WWE3_RIFCSPLOWO2_12_FULL_WWE3_36_10:0.364107872,Bacteria_CPR_WWE3_GWA2_WWE3_46_9:0.425751830)0.300:0.064713020)0.665:0.050963395,((Bacteria_CPR_WWE3_GWB1_WWE3_41_6:0.285548485,(Bacteria_WWE3_RIFCSPHIGHO2_12_FULL_WWE3_38_15:0.086033282,(Bacteria_WWE3_RBG_16_WWE3_37_10:0.030367449,Bacteria_WWE3_RIFCSPLOWO2_01_FULL_WWE3_37_15:0.023864431)1.000:0.075301585)1.000:0.247951970)0.904:0.062470847,(Bacteria_WWE3_RBG_19FT_COMBO_WWE3_34_6:0.452780197,((Bacteria_WWE3_RIFOXYD1_FULL_WWE3_39_9:0.363702872,(Bacteria_WWE3_RIFOXYA2_FULL_WWE3_46_9:0.392662487,(((Bacteria_WWE3_RIFOXYD1_FULL_WWE3_43_17:0.035131562,(Bacteria_WWE3_RIFOXYC1_FULL_WWE3_42_17:0.025620557,Bacteria_CPR_WWE3_GWB1_WWE3_42_6:0.046667320)0.818:0.018564681)0.999:0.030282928,Bacteria_WWE3_RIFOXYD2_FULL_WWE3_43_10:0.034296941)0.116:0.011154850,Bacteria_CPR_WWE3_RAAC2_WWE3_complete:0.033088631)1.000:0.276169184)0.683:0.063571089)0.628:0.037246922,Bacteria_WWE3_RBG_13_WWE3_37_7:0.340213346)0.976:0.054260888)0.821:0.032681320)0.999:0.067679799)0.522:0.046691390)1.000:0.113820055)1.000:0.104503273,(CG08_land_8_20_14_0_20_WWE3_40_13:0.693001147,(CG10_big_fil_rev_8_21_14_0_10_WWE3_32_10:0.688757488,(Bacteria_WWE3_RIFCSPLOWO2_01_FULL_WWE3_39_13:0.457895920,(CG_4_9_14_3_um_filter_150_WWE3_34_6:0.304507809,(Bacteria_WWE3_RIFCSPHIGHO2_01_FULL_WWE3_35_17:0.131183776,CG10_big_fil_rev_8_21_14_0_10_WWE3_35_32:0.096195209)1.000:0.199531374)1.000:0.168753180)1.000:0.307323685)0.862:0.077521887)0.594:0.066614803)0.990:0.068717696,(CG08_land_8_20_14_0_20_WWE3_41_15:0.593064398,CG08_land_8_20_14_0_20_WWE3_43_13:0.701274423)0.781:0.089355308)0.986:0.065583907,(Bacteria_WWE3_RIFCSPLOWO2_01_FULL_WWE3_42_11:0.678359319,(CG10_big_fil_rev_8_21_14_0_10_WWE3_48_23:0.310280908,(Bacteria_WWE3_RIFCSPHIGHO2_01_FULL_WWE3_48_15:0.303255615,(Bacteria_WWE3_RBG_19FT_COMBO_WWE3_53_11:0.125490109,(Bacteria_CP_WWE3_CSP1_7:0.142960273,Bacteria_WWE3_RIFCSPLOWO2_01_FULL_WWE3_53_14:0.170915467)0.756:0.045384372)1.000:0.198376475)1.000:0.149526706)1.000:0.267271907)0.131:0.075892628)0.985:0.059764277)1.000:0.076169746)0.146:0.034881850)0.999:0.068238563)0.921:0.061938222)0.982:0.062869105)0.847:0.046404308)0.991:0.077816684,(((Bacteria_Spirochaetes_Spirochaetia_Spirochaetales_Brevinemataceae_Brevinema_andersonii_ATCC_43811:0.382307928,(Spirochaetes_bacterium_GWF1_49_6:0.116592727,Spirochaetes_bacterium_GWF1_51_8:0.154413674)1.000:0.233973323)1.000:0.347649140,(Bacteria_Spirochaetes_Spirochaetia_Spirochaetales_Brachyspiraceae_Brachyspira_murdochii_DSM_12563:0.488300888,Spirochaetes_bacterium_GWF1_41_5:0.677002532)0.962:0.115314782)0.989:0.076520233,(Spirochaetes_bacterium_GWB1_36_13:0.649437819,(((Spirochaetes_bacterium_RBG_16_49_21:0.118300029,Spirochaetes_bacterium_RBG_13_51_14:0.099559099)1.000:0.422594649,(Bacteria_Spirochaetes_Spirochaetia_Spirochaetales_Leptospiraceae_Turneriella_parva_H_DSM_21527:0.639226429,(Bacteria_Spirochaetes_Spirochaetia_Spirochaetales_Leptospiraceae_Leptospira_biflexa_serovar_Patoc_strain_Patoc_1_Paris_I:0.380316296,Bacteria_Spirochaetes_Spirochaetia_Leptospirales_Leptospiraceae_Leptonema_illini_3055_DSM_21528:0.493946768)0.995:0.109405233)0.999:0.105635486)1.000:0.132090362,((Spirochaetes_bacterium_GWE2_31_10:0.311762647,Spirochaetes_bacterium_GWD1_27_9:0.269025286)1.000:0.256484565,(Bacteria_Spirochaetes_Spirochaetia_Spirochaetales_Spirochaetaceae_Borrelia_garinii_PBi_linear:0.471925570,((((Spirochaetes_bacterium_GWB1_60_80:0.117980245,(Bacteria_Spirochatetes_Spirochaetia_Spirochaetales_GWB1_Spirochaetes_59_5:0.097097101,Bacteria_Spirochatetes_Spirochaetia_Spirochaetales_RIFOXYC1_FULL_Spirochaetes_54_7:0.064815671)0.817:0.035287561)1.000:0.206879661,(Treponema_sp._GWC1_61_84:0.177030245,Bacteria_Spirochaetes_Spirochaetia_Spirochaetales_Spirochaetaceae_Treponema_denticola_ATCC_35405:0.308714195)0.646:0.048602049)1.000:0.083803764,((Bacteria_Spirochaetes_Spirochaetia_Spirochaetales_Spirochaetaceae_Spirochaeta_sp._Buddy:0.142672963,Spirochaetes_bacterium_GWC2_52_13:0.128877391)1.000:0.195570388,(Spirochaetes_bacterium_RBG_13_68_11:0.273976809,(Bacteria_Spirochatetes_Spirochaetia_Spirochaetales_RBG_16_Spirochaete_67_19:0.013898884,Spirochaetes_bacterium_RBG_16_67_19:0.016425019)1.000:0.261405233)1.000:0.126607982)0.698:0.038741310)0.987:0.045525627,(Bacteria_Spirochaetes_Spirochaetia_Spirochaetales_Spirochaetaceae_Spirochaeta_sp._L21_RPul_D2:0.284332537,Spirochaetes_bacterium_GWB1_48_6:0.346364705)0.487:0.052604850)0.997:0.071679963)1.000:0.130549328)1.000:0.126169196)0.099:0.025614941)0.847:0.040862168)1.000:0.069629905)0.762:0.043125236)0.838:0.049711739,(((((Bacteria_Proteobacteria_Zetaproteobacteria_zeta_proteobacterium_SCGC_AC_673_M07:0.251455619,((Bacteria_Proteobacteria_Zetaproteobacteria_zeta_proteobacterium_SCGC_AC_673_C02:0.102928622,(CG1_02_FULL_Zetaproteobacteria_59_1487:0.048342006,CG1_02_FULL_Zetaproteobacteria_55_237:0.041703384)1.000:0.110167019)1.000:0.071151629,((Bacteria_Proteobacteria_Zetaproteobacteria_Zetaproteobacteria_bacterium_TAG_1:0.061876198,CG1_02_SUB10_Zetaproteobacteria_46_191:0.096836002)1.000:0.119462355,((Bacteria_Proteobacteria_Zetaproteobacteria_zeta_proteobacterium_SCGC_AB_133_G06:0.079177131,((Bacteria_Proteobacteria_Zetaproteobacteria_Mariprofundales_Mariprofundaceae_Mariprofundus_ferrooxydans_M34:0.031020021,CG12_big_fil_rev_8_21_14_0_65_Zetaproteobacteria_54_13:0.052472637)1.000:0.065312778,(Bacteria_Proteobacteria_Zetaproteobacteria_Mariprofundales_Mariprofundaceae_Mariprofundus_sp._EKF_M39:0.090801438,(CG1_02_FULL_Zetaproteobacteria_53_45:0.013310467,CG_4_9_14_3_um_filter_150_Zetaproteobacteria_53_7:0.020347509)1.000:0.063333442)0.981:0.023527598)0.856:0.022790498)1.000:0.076332118,((Bacteria_Proteobacteria_Zetaproteobacteria_zeta_proteobacterium_SCGC_AB_133_C04:0.038778080,Bacteria_Proteobacteria_Zetaproteobacteria_zeta_proteobacterium_SCGC_AB_137_I08:0.029157918)1.000:0.092127850,(CG_4_9_14_3_um_filter_150_Zetaproteobacteria_49_83:0.157239644,(Bacteria_Proteobacteria_Zetaproteobacteria_zeta_proteobacterium_SCGC_AB_137_C09:0.002777307,Bacteria_Proteobacteria_Zetaproteobacteria_zeta_proteobacterium_SCGC_AB_137_L23:0.000000005)1.000:0.180186318)0.809:0.027383250)0.999:0.039612231)0.074:0.029832699)1.000:0.057556834)0.959:0.043651377)1.000:0.345124218,(CG1_02_FULL_Alphaproteobacteria_64_396:0.380779143,Bacteria_Proteobacteria_Alphaproteobacteria_Magnetococcales_Magnetococcaceae_Magnetococcus_sp._MC_1:0.365814240)0.865:0.079381845)0.944:0.049780721,((Bacteria_Proteobacteria_Gammaproteobacteria_unclassified_Gammaproteobacteria_Thiohalorhabdus_denitrificans_HL19:0.382850809,((Bacteria_Proteobacteria_Gammaproteobacteria_Acidithiobacillales_Acidithiobacillaceae_Acidithiobacillus_ferrivorans_SS3:0.284154819,Bacteria_Proteobacteria_Gammaproteobacteria_Acidithiobacillales_Thermithiobacillaceae_Thermithiobacillus_tepidarius_DSM_3134:0.165842969)1.000:0.123338650,((((((((Bacteria_Proteobacteria_Betaproteobacteria_Neisseriales_Neisseriaceae_Chromobacterium_group_Vitreoscilla_stercoraria_DSM_513:0.115029146,((Bacteria_Proteobacteria_Betaproteobacteria_Neisseriales_Neisseriaceae_Snodgrassella_alvi_wkB2:0.067801324,Bacteria_Proteobacteria_Betaproteobacteria_Neisseriales_Neisseriaceae_Stenoxybacter_acetivorans_DSM_19021:0.058483397)1.000:0.040601337,((Bacteria_Proteobacteria_Betaproteobacteria_Neisseriales_Neisseriaceae_Conchiformibius_steedae_DSM_2580:0.045117388,(Bacteria_Proteobacteria_Betaproteobacteria_Neisseriales_Neisseriaceae_Alysiella_crassa_DSM_2578:0.023152718,(Bacteria_Proteobacteria_Betaproteobacteria_Neisseriales_Neisseriaceae_Kingella_kingae_PYKK081:0.016180749,Bacteria_Proteobacteria_Betaproteobacteria_Neisseriales_Neisseriaceae_Simonsiella_muelleri_ATCC_29453:0.020367114)0.411:0.009975164)1.000:0.024562391)1.000:0.024583041,(Bacteria_Proteobacteria_Betaproteobacteria_Neisseriales_Neisseriaceae_Neisseria_gonorrhoeae_FA_1090:0.057139866,Bacteria_Proteobacteria_Betaproteobacteria_Neisseriales_Neisseriaceae_Eikenella_corrodens_ATCC_23834:0.126888745)0.400:0.017226212)0.997:0.023062131)0.998:0.037017007)1.000:0.104446904,(Bacteria_Proteobacteria_Betaproteobacteria_Neisseriales_Chromobacteriaceae_Lutiella_nitroferrum_2002_unfinished_sequence:0.067810872,(Bacteria_Proteobacteria_Betaproteobacteria_Neisseriales_Neisseriaceae_Chromobacterium_group_Chromobacterium_violaceum_ATCC_12472:0.051272970,Bacteria_Proteobacteria_Betaproteobacteria_Neisseriales_Neisseriaceae_Paludibacterium_yongneupense_DSM_18731:0.069409765)0.304:0.015136787)0.999:0.036784616)0.999:0.036486353,(Bacteria_Proteobacteria_Betaproteobacteria_Neisseriales_Neisseriaceae_Laribacter_hongkongensis_HLHK9:0.048478881,Bacteria_Proteobacteria_Betaproteobacteria_Neisseriales_Neisseriaceae_Microvirgula_aerodenitrificans_DSM_15089:0.070638218)1.000:0.064566743)1.000:0.039363800,(Bacteria_Proteobacteria_Betaproteobacteria_Burkholderiales_Burkholderiaceae_Chitinimonas_koreensis_DSM_17726:0.104416321,(Bacteria_Proteobacteria_Betaproteobacteria_Neisseriales_Neisseriaceae_Deefgea_rivuli_DSM_18356:0.120044071,Bacteria_Proteobacteria_Betaproteobacteria_Neisseriales_Neisseriaceae_Formivibrio_citricus_DSM_6150:0.073027501)1.000:0.059549881)0.951:0.026809599)0.986:0.024864675,Bacteria_Proteobacteria_Betaproteobacteria_Neisseriales_Neisseriaceae_Leeia_oryzae_DSM_17879:0.165322240)1.000:0.037691816,((((Hydrogenophilales_bacterium_RIFOXYD1_FULL_62_11:0.061961868,(Bacteria_Proteobacteria_Betaproteobacteria_Hydrogenophilales_Hydrogenophilaceae_Thiobacillus_denitrificans_ATCC_25259:0.029463439,(Bacteria_Proteobacteria_Betaproteobacteria_Hydrogenophilales_GWE1_Thiobacillus_62_9:0.034139224,Hydrogenophilales_bacterium_RIFOXYA1_FULL_63_33:0.029506485)0.937:0.012015605)0.840:0.013390614)1.000:0.133041823,(CG12_big_fil_rev_8_21_14_0_65_Hydrogenophilales_61_21:0.120789767,CG_4_10_14_3_um_filter_Hydrogenophilales_63_21:0.121698632)1.000:0.079148235)1.000:0.055445759,((Methylophilales_bacterium_RIFCSPHIGHO2_02_FULL_57_10:0.099118702,((Bacteria_Proteobacteria_Betaproteobacteria_Methylophilales_Methylophilaceae_Methylobacillus_flagellatus_KT:0.062335917,Bacteria_Proteobacteria_Betaproteobacteria_Methylophilales_Methylophilaceae_Methylovorus_sp._SIP3_4:0.043076220)0.759:0.016983863,(Bacteria_Proteobacteria_Betaproteobacteria_Methylophilales_Methylophilaceae_Methylophilus_methylotrophus_ATCC_53528:0.090815484,Bacteria_Proteobacteria_Betaproteobacteria_Methylophilales_Methylophilaceae_Methylotenera_sp._301:0.091714901)1.000:0.047268940)1.000:0.055780787)1.000:0.105205962,((Betaproteobacteria_bacterium_RBG_16_58_11:0.165688776,(Bacteria_Proteobacteria_Betaproteobacteria_Hydrogenophilales_Hydrogenophilaceae_Sulfuricella_denitrificans_skB26:0.020935802,CG18_big_fil_WC_8_21_14_2_50_Hydrogenophilales_58_12:0.014886058)1.000:0.105710768)0.989:0.029403867,((Sideroxydans_sp._RIFOXYD2_FULL_59_7:0.086726362,((Sideroxydans_sp._GWF2_59_14:0.022986955,Bacteria_Proteobacteria_Betaproteobacteria_Gallionellales_Gallionellaceae_Sideroxydans_lithotrophicus_ES_1:0.027693609)0.999:0.020017279,(CG11_big_fil_rev_8_21_14_0_20_Gallionellaceae_60_62:0.070919909,(CG1_02_SUB100_Gallionellaceae_60_948:0.002444257,CG08_land_8_20_14_0_20_Gallionellales_59_87:0.005676867)1.000:0.024246450)0.999:0.030803398)0.703:0.018377106)1.000:0.051226786,(Bacteria_Proteobacteria_Betaproteobacteria_Gallionellales_Gallionellaceae_Ferriphaselus_sp._R_1:0.067945812,(((CG03_land_8_20_14_0_80_cor_Gallionellales_55_15:0.065621106,(Bacteria_Proteobacteria_Betaproteobacteria_Gallionellales_Gallionellaceae_Gallionella_capsiferriformans_ES_2:0.035586033,Gallionellales_bacterium_RIFOXYB12_FULL_54_9:0.039834378)1.000:0.034950914)1.000:0.038499599,((Gallionellales_bacterium_GWE2_58_10:0.036327557,Gallionellales_bacterium_RIFCSPLOWO2_02_FULL_59_110:0.030484219)0.257:0.004480638,(Gallionellales_bacterium_GWA2_55_18:0.021829184,Betaproteobacteria_bacterium_RBG_16_56_24:0.050894995)0.810:0.009088021)0.977:0.012130902)0.837:0.015683922,Gallionellales_bacterium_GWA2_59_43:0.029555902)1.000:0.059573927)0.909:0.026205038)1.000:0.095627834)0.423:0.016087251)0.671:0.020757503)0.942:0.018367437,(((Bacteria_Proteobacteria_Betaproteobacteria_Hydrogenophilales_Hydrogenophilaceae_Tepidiphilus_margaritifer_DSM_15129:0.272181818,(((Bacteria_Proteobacteria_Betaproteobacteria_Rhodocyclales_Rhodocyclaceae_Azovibrio_restrictus_DSM_23866:0.083103830,(Bacteria_Proteobacteria_Betaproteobacteria_Rhodocyclales_Rhodocyclaceae_Azonexus_hydrophilus_DSM_23864:0.039155181,(Bacteria_Proteobacteria_Betaproteobacteria_Rhodocyclales_Rhodocyclaceae_Dechlorobacter_hydrogenophilus_LT_1:0.048385624,Bacteria_Proteobacteria_Betaproteobacteria_Rhodocyclales_Rhodocyclaceae_Dechloromonas_aromatica_RCB:0.021476931)0.976:0.014802715)1.000:0.053611639)1.000:0.042215259,(Bacteria_Proteobacteria_Betaproteobacteria_Rhodocyclales_Rhodocyclaceae_Dechlorosoma_suillum_PS:0.077559913,(Bacteria_Proteobacteria_Betaproteobacteria_unclassified_Betaproteobacteria_Candidatus_Accumulibacter_phosphatis_clade_IIA_str._UW_1:0.114307028,Bacteria_Proteobacteria_Betaproteobacteria_Rhodocyclales_Rhodocyclaceae_Propionivibrio_dicarboxylicus_DSM_5885:0.052465190)1.000:0.053287128)0.646:0.025621064)1.000:0.045414355,((Bacteria_Proteobacteria_Betaproteobacteria_Rhodocyclales_Rhodocyclaceae_Uliginosibacterium_gangwonense_DSM_18521:0.126743157,(Bacteria_Proteobacteria_Betaproteobacteria_Rhodocyclales_Rhodocyclaceae_Thauera_sp._MZ1T:0.079119242,(Bacteria_Proteobacteria_Betaproteobacteria_Rhodocyclales_Rhodocyclaceae_Azoarcus_sp._KH32C:0.054765579,Bacteria_Proteobacteria_Betaproteobacteria_Rhodocyclales_Rhodocyclaceae_Aromatoleum_aromaticum_EbN1:0.048329015)1.000:0.038447871)1.000:0.053758192)0.978:0.022005652,((Bacteria_Proteobacteria_Betaproteobacteria_Rhodocyclales_Rhodocyclaceae_Methyloversatilis_universalis_EHg5:0.138816217,(Rhodocyclales_bacterium_RIFCSPLOWO2_02_FULL_63_24:0.084074261,Bacteria_Proteobacteria_Betaproteobacteria_Rhodocyclales_GWA2_Rhodocyclales_65_20:0.075552767)1.000:0.046958561)0.698:0.020441172,CG2_30_FULL_Rhodocyclales_68_42:0.198278960)0.212:0.014211159)0.977:0.018610452)0.009:0.016601990)0.985:0.026006607,((((((Bacteria_Proteobacteria_Betaproteobacteria_Burkholderiales_Comamonadaceae_Caldimonas_manganoxidans_ATCC_BAA_369:0.068067462,((Bacteria_Proteobacteria_Betaproteobacteria_Burkholderiales_unclassified_Burkholderiales_Burkholderiales_Genera_incertae_sedis_Methylibium_sp._T29:0.072914673,((Bacteria_Proteobacteria_Betaproteobacteria_Burkholderiales_unclassified_Burkholderiales_Burkholderiales_Genera_incertae_sedis_Leptothrix_cholodnii_SP_6:0.066639657,Bacteria_Proteobacteria_Betaproteobacteria_Burkholderiales_unclassified_Burkholderiales_Burkholderiales_Genera_incertae_sedis_Sphaerotilus_natans_natans_DSM_6575:0.051336014)1.000:0.034946947,(Bacteria_Proteobacteria_Betaproteobacteria_Burkholderiales_Alcaligenaceae_Azohydromonas_australica_DSM_1124:0.060720401,((Bacteria_Proteobacteria_Betaproteobacteria_Burkholderiales_unclassified_Burkholderiales_Burkholderiales_Genera_incertae_sedis_Rubrivivax_gelatinosus_IL144:0.072601068,Burkholderiales_bacterium_RIFCSPHIGHO2_12_FULL_69_20:0.082678423)0.997:0.020401530,(Bacteria_Proteobacteria_Betaproteobacteria_Burkholderiales_unclassified_Burkholderiales_Burkholderiales_Genera_incertae_sedis_Ideonella_sp._B508_1:0.067311974,Bacteria_Proteobacteria_Betaproteobacteria_Burkholderiales_unclassified_Burkholderiales_Burkholderiales_Genera_incertae_sedis_Mitsuaria_sp._H24L5A:0.083288355)0.305:0.012412948)0.851:0.011719098)0.998:0.019581890)0.417:0.008063352)0.321:0.008639239,(Burkholderiales_bacterium_RIFCSPHIGHO2_01_FULL_63_240:0.034203770,Burkholderiales_bacterium_RIFCSPLOWO2_12_FULL_64_99:0.039217428)1.000:0.069690433)0.959:0.018168117)1.000:0.034328758,(Bacteria_Proteobacteria_Betaproteobacteria_Burkholderiales_Comamonadaceae_Comamonadaceae_sp._CR:0.309889292,(((Bacteria_Proteobacteria_Betaproteobacteria_Burkholderiales_Comamonadaceae_Ottowia_thiooxydans_DSM_14619:0.084770995,Bacteria_Proteobacteria_Betaproteobacteria_Burkholderiales_Comamonadaceae_Brachymonas_chironomi_DSM_19884:0.124307987)0.693:0.019082112,((((Bacteria_Proteobacteria_Betaproteobacteria_Burkholderiales_Comamonadaceae_Acidovorax_avenae_subsp._citrulli_AAC00_1:0.033297988,(Bacteria_Proteobacteria_Betaproteobacteria_Burkholderiales_Comamonadaceae_Alicycliphilus_denitrificans_K601:0.041361490,(Bacteria_Proteobacteria_Betaproteobacteria_Burkholderiales_Comamonadaceae_Delftia_acidovorans_SPH_1:0.031457948,Bacteria_Proteobacteria_Betaproteobacteria_Burkholderiales_Comamonadaceae_Comamonas_testosteroni_TK102:0.041876324)1.000:0.031123277)0.514:0.012399901)0.999:0.019245819,((Burkholderiales_bacterium_RIFCSPLOWO2_12_FULL_65_40:0.037360394,(Bacteria_Proteobacteria_Betaproteobacteria_Burkholderiales_Comamonadaceae_Simplicispira_psychrophila_DSM_11588:0.052537163,Bacteria_Proteobacteria_Betaproteobacteria_Burkholderiales_Comamonadaceae_Giesbergeria_anulus_ATCC_35958:0.042726397)0.478:0.011301398)0.950:0.013684773,Bacteria_Proteobacteria_Betaproteobacteria_Burkholderiales_Comamonadaceae_Verminephrobacter_eiseniae_EF01_2:0.075934118)0.027:0.007701289)0.992:0.017506451,(((((Bacteria_Proteobacteria_Betaproteobacteria_Burkholderiales_Comamonadaceae_Hylemonella_gracilis_ATCC_19624:0.056129066,Curvibacter_sp._GWA2_64_110:0.026994832)0.996:0.019082799,((Curvibacter_sp._RIFCSPHIGHO2_12_FULL_63_18:0.030392730,Burkholderiales_bacterium_RIFCSPLOWO2_12_FULL_61_40:0.036584180)0.989:0.018454009,(Bacteria_Proteobacteria_Betaproteobacteria_Burkholderiales_Comamonadaceae_Rhodoferax_ferrireducens_T118:0.039472655,(CG2_30_FULL_Comamonadaceae_59_20:0.036669220,((CG1_02_FULL_Comamonadaceae_60_146:0.024467408,CG12_big_fil_rev_8_21_14_0_65_Comamonadaceae_59_15:0.032050434)1.000:0.019243175,CG_4_9_14_0_8_um_filter_Comamonadaceae_57_21:0.050982729)0.756:0.009997868)1.000:0.030938193)0.932:0.019668120)0.999:0.019764361)0.060:0.011460351,(Bacteria_Proteobacteria_Betaproteobacteria_Burkholderiales_Comamonadaceae_Polaromonas_naphthalenivorans_CJ2:0.028157337,Burkholderiales_bacterium_RIFCSPHIGHO2_12_FULL_61_11:0.025093264)1.000:0.072744621)0.982:0.012103365,(Bacteria_Proteobacteria_Betaproteobacteria_Burkholderiales_Comamonadaceae_Ramlibacter_tataouinensis_TTB310:0.063853241,(Bacteria_Proteobacteria_Betaproteobacteria_Burkholderiales_Comamonadaceae_Variovorax_paradoxus_B4:0.047743669,(Bacteria_Proteobacteria_Betaproteobacteria_Burkholderiales_Comamonadaceae_Xenophilus_azovorans_DSM_13620:0.032754961,Bacteria_Proteobacteria_Betaproteobacteria_Burkholderiales_Comamonadaceae_Pseudacidovorax_intermedius_NH_1:0.031646424)1.000:0.028773127)1.000:0.021460752)0.884:0.012043929)0.402:0.009406573,Bacteria_Proteobacteria_Betaproteobacteria_Burkholderiales_Comamonadaceae_Curvibacter_lanceolatus_ATCC_14669:0.053546990)0.807:0.008516538)0.229:0.011458120,Bacteria_Proteobacteria_Betaproteobacteria_Burkholderiales_Comamonadaceae_Limnohabitans_sp._Rim28_Limnohabitans_sp._Rim28_73_Contigs:0.063184397)0.986:0.016138469)0.994:0.020905337,(Burkholderiales_bacterium_RIFOXYC12_FULL_65_23:0.070219403,(Bacteria_Proteobacteria_Betaproteobacteria_Burkholderiales_Comamonadaceae_Hydrogenophaga_sp._T4:0.023600803,Burkholderiales_bacterium_GWE1_65_30:0.000000005)1.000:0.059580917)0.999:0.033305629)0.995:0.031600220)1.000:0.043602001)1.000:0.046304737,Bacteria_Proteobacteria_Betaproteobacteria_Burkholderiales_unclassified_Burkholderiales_Burkholderiales_Genera_incertae_sedis_Thiomonas_intermedia_K12:0.187753922)1.000:0.064901879,(Bacteria_Proteobacteria_Betaproteobacteria_Burkholderiales_Burkholderiaceae_Limnobacter_sp._MED105_unfinished_sequence:0.321683952,(Bacteria_Proteobacteria_Betaproteobacteria_Burkholderiales_Burkholderiaceae_Lautropia_mirabilis_ATCC_51599_contig00020:0.194503644,(((Bacteria_Proteobacteria_Betaproteobacteria_Burkholderiales_Alcaligenaceae_Basilea_psittacipulmonis_DSM_24701:0.107759644,((Bacteria_Proteobacteria_Betaproteobacteria_Burkholderiales_Alcaligenaceae_Brackiella_oedipodis_DSM_13743:0.116151445,Bacteria_Proteobacteria_Betaproteobacteria_Burkholderiales_Alcaligenaceae_Oligella_ureolytica_DSM_18253:0.122155250)1.000:0.043548694,(Bacteria_Proteobacteria_Betaproteobacteria_Burkholderiales_Alcaligenaceae_Taylorella_asinigenitalis_MCE3:0.086323528,Bacteria_Proteobacteria_Betaproteobacteria_Burkholderiales_Alcaligenaceae_Pelistega_sp._HM_7:0.044733827)0.998:0.027669518)0.433:0.009577171)0.879:0.016516158,Bacteria_Proteobacteria_Betaproteobacteria_Burkholderiales_Alcaligenaceae_Tetrathiobacter_kashmirensis_WT001:0.053854002)1.000:0.031214834,(((Bacteria_Proteobacteria_Betaproteobacteria_Burkholderiales_Alcaligenaceae_Achromobacter_xylosoxidans_NBRC_15126_ATCC_27061:0.032022888,Bacteria_Proteobacteria_Betaproteobacteria_Burkholderiales_Alcaligenaceae_Bordetella_bronchiseptica_RB50:0.034489927)0.958:0.018008719,Bacteria_Proteobacteria_Betaproteobacteria_unclassified_Betaproteobacteria_Candidatus_Kinetoplastibacterium_oncopeltii_TCC290E:0.255247003)0.951:0.017114929,(Bacteria_Proteobacteria_Betaproteobacteria_Burkholderiales_Alcaligenaceae_Pusillimonas_sp._T7_7:0.047509017,Bacteria_Proteobacteria_Betaproteobacteria_Burkholderiales_Alcaligenaceae_Alcaligenes_faecalis_phenolicus_DSM_16503:0.104099520)0.997:0.027486108)0.953:0.018599438)1.000:0.089523742)0.691:0.033496091)0.622:0.018382925)0.995:0.028689706,(Bacteria_Proteobacteria_Betaproteobacteria_Burkholderiales_Alcaligenaceae_Derxia_gummosa_DSM_723:0.172423110,(((Bacteria_Proteobacteria_Betaproteobacteria_Burkholderiales_Burkholderiaceae_Pandoraea_pnomenusa_RB38:0.085185680,(Bacteria_Proteobacteria_Betaproteobacteria_Burkholderiales_Burkholderiaceae_Burkholderia_cenocepacia_AU_1054:0.053926817,Bacteria_Proteobacteria_Betaproteobacteria_Burkholderiales_Burkholderiaceae_Glomeribacter_sp._1016415:0.170012729)0.995:0.031435534)0.887:0.022613957,((Bacteria_Proteobacteria_Betaproteobacteria_Burkholderiales_Burkholderiaceae_Ralstonia_eutropha_JMP134:0.058661213,Bacteria_Proteobacteria_Betaproteobacteria_Burkholderiales_Burkholderiaceae_Ralstonia_solanacearum_GMI1000:0.051822961)1.000:0.044766227,Bacteria_Proteobacteria_Betaproteobacteria_Burkholderiales_Burkholderiaceae_Polynucleobacter_necessarius_asymbioticus_MWH_MoK4_closed_genome:0.195574834)0.999:0.036869921)1.000:0.059498224,(Bacteria_Proteobacteria_Betaproteobacteria_Burkholderiales_Oxalobacteraceae_Oxalobacter_formigenes_OXCC13_genomic_scaffold_supercont1.1:0.150229738,(Bacteria_Proteobacteria_Betaproteobacteria_unclassified_Betaproteobacteria_Candidatus_Profftella_armatura_syncytium_symbiont_of_Diaphorina_citri:0.377329060,((Bacteria_Proteobacteria_Betaproteobacteria_Burkholderiales_Oxalobacteraceae_Massilia_alkalitolerans_DSM_17462:0.047935637,(Bacteria_Proteobacteria_Betaproteobacteria_Burkholderiales_Oxalobacteraceae_Duganella_zoogloeoides_ATCC_25935:0.000879493,Bacteria_Proteobacteria_Betaproteobacteria_Rhodocyclales_Rhodocyclaceae_Zoogloea_ramigera_ATCC_19544:0.001486407)1.000:0.036668329)1.000:0.049109281,(Bacteria_Proteobacteria_Betaproteobacteria_Burkholderiales_Oxalobacteraceae_Herbaspirillum_seropedicae_SmR1:0.064375345,(Bacteria_Proteobacteria_Betaproteobacteria_Burkholderiales_Oxalobacteraceae_Collimonas_fungivorans_Ter331:0.038962047,(Burkholderiales_bacterium_RIFCSPLOWO2_02_FULL_57_36:0.033370621,(Bacteria_Proteobacteria_Betaproteobacteria_Burkholderiales_Oxalobacteraceae_Herminiimonas_arsenicoxydans:0.025834975,Bacteria_Proteobacteria_Betaproteobacteria_Burkholderiales_Oxalobacteraceae_Janthinobacterium_sp._Marseille:0.006837918)1.000:0.025567584)0.798:0.011873168)0.806:0.016345291)0.101:0.015977349)0.045:0.013743904)0.413:0.022266989)1.000:0.064330346)0.394:0.025348650)0.291:0.017669658)0.829:0.022445678,(Bacteria_Proteobacteria_Betaproteobacteria_Burkholderiales_Sutterellaceae_Sutterella_wadsworthensis_HGA0223:0.154233293,Bacteria_Proteobacteria_Betaproteobacteria_Burkholderiales_Sutterellaceae_Parasutterella_Parasutterella_excrementihominis_YIT_11859_P_excrementihominisYIT11859_1.0_Cont110.1_whole_genome_shotgun:0.132940296)1.000:0.149375393)1.000:0.061072394)1.000:0.033790165,(((Bacteria_Proteobacteria_Betaproteobacteria_Nitrosomonadales_Nitrosomonadaceae_Nitrosospira_multiformis_ATCC_25196:0.117853626,Bacteria_Proteobacteria_Betaproteobacteria_Nitrosomonadales_Nitrosomonadaceae_Nitrosomonas_europaea_ATCC_19718:0.363464493)0.996:0.068452155,Bacteria_Proteobacteria_Betaproteobacteria_uncultured_SG8_40:0.245371905)0.635:0.023591674,(((Betaproteobacteria_bacterium_RIFCSPLOWO2_02_64_14:0.096031333,(Betaproteobacteria_bacterium_RIFCSPLOWO2_12_FULL_62_58:0.047290253,Betaproteobacteria_bacterium_RIFCSPLOWO2_12_FULL_62_13:0.065709385)0.987:0.025888187)1.000:0.036202277,(Bacteria_Proteobacteria_Betaproteobacteria_uncultured_SG8_41:0.092719899,Betaproteobacteria_bacterium_RIFCSPLOWO2_02_FULL_67_26:0.089686719)1.000:0.061337485)1.000:0.090066371,(Betaproteobacteria_bacterium_RIFCSPLOWO2_12_FULL_64_23:0.155644157,((Bacteria_Proteobacteria_Betaproteobacteria_uncultured_SG8_39:0.117979712,((Betaproteobacteria_bacterium_RIFCSPLOWO2_12_FULL_68_19:0.082027650,Betaproteobacteria_bacterium_RIFCSPLOWO2_12_FULL_68_20:0.100135585)0.999:0.029129588,(Betaproteobacteria_bacterium_RBG_16_66_20:0.102783896,(Betaproteobacteria_bacterium_RIFCSPLOWO2_02_FULL_66_14:0.082846914,(Betaproteobacteria_bacterium_RIFCSPLOWO2_02_FULL_67_19:0.041182848,Betaproteobacteria_bacterium_RIFCSPLOWO2_02_FULL_68_150:0.040449002)0.788:0.018997687)1.000:0.056026570)0.979:0.023681391)0.999:0.042361654)1.000:0.101315627,((Betaproteobacteria_bacterium_RIFCSPLOWO2_02_FULL_62_17:0.124702007,Betaproteobacteria_bacterium_RIFCSPLOWO2_12_FULL_62_13b:0.097122552)1.000:0.050512226,(Betaproteobacteria_bacterium_RIFCSPLOWO2_02_FULL_64_12:0.133183832,(Betaproteobacteria_bacterium_RBG_16_64_18:0.043123382,Betaproteobacteria_bacterium_RIFCSPLOWO2_02_FULL_63_19:0.080265464)1.000:0.072080636)0.845:0.029888548)1.000:0.046277250)0.206:0.026822813)0.982:0.026925716)0.998:0.038350015)0.847:0.030149634)0.987:0.022913414)0.967:0.025287214)1.000:0.170506478,((Candidatus_Muproteobacteria_bacterium_RBG_16_64_11:0.146307732,Candidatus_Muproteobacteria_bacterium_RBG_19FT_COMBO_61_10:0.139054340)0.998:0.052633162,(Candidatus_Muproteobacteria_bacterium_RBG_16_60_9:0.191673509,((Candidatus_Muproteobacteria_bacterium_RBG_16_64_10:0.131789333,(Candidatus_Muproteobacteria_bacterium_RIFCSPHIGHO2_01_FULL_65_16:0.121254677,Candidatus_Muproteobacteria_bacterium_RBG_16_65_34:0.121937619)0.925:0.034564122)0.761:0.028445678,(Candidatus_Muproteobacteria_bacterium_RIFCSPHIGHO2_12_FULL_60_33:0.121315330,Candidatus_Muproteobacteria_bacterium_RBG_16_62_13:0.244342763)0.187:0.016400599)0.994:0.034019242)1.000:0.076326110)1.000:0.115409479)0.753:0.035532630,(((((((Bacteria_Proteobacteria_Gammaproteobacteria_Methylococcales_Methylococcaceae_Methylohalobius_crimeensis_10Ki:0.239173449,(Bacteria_Proteobacteria_Gammaproteobacteria_Methylococcales_Methylococcaceae_Methylococcus_capsulatus_Bath:0.221874272,Bacteria_Proteobacteria_Gammaproteobacteria_Methylococcales_Methylococcaceae_Methylocaldum_szegediense_O_12:0.159744097)1.000:0.089261470)0.964:0.043192102,(((Bacteria_Proteobacteria_Gammaproteobacteria_Methylococcales_Methylococcaceae_Methylosarcina_lacus_LW14:0.087712767,(Bacteria_Proteobacteria_Gammaproteobacteria_Methylococcales_Methylococcaceae_Methyloglobulus_morosus_KoM1:0.115301988,(Bacteria_Proteobacteria_Gammaproteobacteria_Methylococcales_Methylococcaceae_Methylobacter_tundripaludum_2122:0.067231515,Bacteria_Proteobacteria_Gammaproteobacteria_Methylococcales_Methylococcaceae_Methylovulum_miyakonense_HT12:0.084709075)0.227:0.021811843)0.872:0.023050859)1.000:0.060326514,(Bacteria_Proteobacteria_Gammaproteobacteria_Methylococcales_Methylococcaceae_Methylomonas_mecanica_MC09:0.125747432,Bacteria_Proteobacteria_Gammaproteobacteria_Methylococcales_Methylococcaceae_Methylomarinum_vadi_IT_4:0.092114703)1.000:0.051033480)1.000:0.112582570,Bacteria_Proteobacteria_Gammaproteobacteria_Thiotrichales_Piscirickettsiaceae_Cycloclasticus_sp._P1:0.292952331)0.726:0.044628055)1.000:0.084220462,((Bacteria_Proteobacteria_Gammaproteobacteria_Chromatiales_Chromatiaceae_Thiorhodovibrio_sp._970:0.177012817,(Bacteria_Proteobacteria_Gammaproteobacteria_Chromatiales_Chromatiaceae_Thioflavicoccus_mobilis_8321:0.137631093,(Bacteria_Proteobacteria_Gammaproteobacteria_Chromatiales_Chromatiaceae_Lamprocystis_purpurea_DSM_4197:0.146745222,(Bacteria_Proteobacteria_Gammaproteobacteria_Chromatiales_Chromatiaceae_Marichromatium_purpuratum_987:0.067327626,(Bacteria_Proteobacteria_Gammaproteobacteria_Chromatiales_Chromatiaceae_Thiocapsa_marina_5811_DSM_5653:0.097298646,(Bacteria_Proteobacteria_Gammaproteobacteria_Chromatiales_Chromatiaceae_Thiocystis_violascens_611_DSM_198:0.067759048,(Bacteria_Proteobacteria_Gammaproteobacteria_Chromatiales_Chromatiaceae_Allochromatium_vinosum_DSM_180:0.066415822,Bacteria_Proteobacteria_Gammaproteobacteria_Chromatiales_Chromatiaceae_Thiorhodococcus_drewsii_AZ1:0.056458117)0.988:0.021656333)0.660:0.022081842)0.470:0.016344896)0.982:0.035221920)0.991:0.035697139)0.967:0.047181207)1.000:0.095021619,(Gammaproteobacteria_bacterium_RIFOXYD12_FULL_61_37:0.194732159,Bacteria_Proteobacteria_Gammaproteobacteria_unclassified_Gammaproteobacteria_Dechloromarinus_chlorophilus_NSS:0.179818793)0.216:0.032860892)1.000:0.059732233)0.799:0.023599714,((Bacteria_Proteobacteria_Gammaproteobacteria_unclassified_Gammaproteobacteria_Candidatus_Ruthia_magnifica_str._Cm_Calyptogena_magnifica:0.422007233,(Bacteria_Proteobacteria_Gammaproteobacteria_Thiotrichales_Piscirickettsiaceae_Thioalkalimicrobium_cyclicum_ALM1:0.131330069,(Bacteria_Proteobacteria_Gammaproteobacteria_Thiotrichales_Piscirickettsiaceae_Hydrogenovibrio_marinus_MH_110:0.074338941,(CG2_30_FULL_Piscirickettsiaceae_44_34:0.079071953,Bacteria_Proteobacteria_Gammaproteobacteria_Thiotrichales_Piscirickettsiaceae_Thiomicrospira_crunogena_XCL_2:0.040383458)1.000:0.040277022)1.000:0.089641998)1.000:0.174762059)1.000:0.078891779,(((((Gammaproteobacteria_bacterium_GWE2_37_16:0.275340764,Gammaproteobacteria_bacterium_RBG_16_37_9:0.277768549)1.000:0.098238927,(Gammaproteobacteria_bacterium_RIFCSPHIGHO2_12_FULL_41_15:0.393488333,((Gammaproteobacteria_bacterium_RIFCSPHIGHO2_12_FULL_38_14:0.213745134,(Gammaproteobacteria_bacterium_RIFCSPHIGHO2_02_FULL_42_43:0.179509237,(Gammaproteobacteria_bacterium_RIFCSPHIGHO2_12_FULL_42_13:0.211592986,((CG_4_10_14_0_2_um_filter_Gammaproteobacteria_38_22:0.106683920,Gammaproteobacteria_bacterium_RIFCSPHIGHO2_02_FULL_39_13:0.112061677)0.990:0.034524172,(Gammaproteobacteria_bacterium_RIFCSPHIGHO2_12_FULL_36_30:0.136303257,(Gammaproteobacteria_bacterium_RIFCSPHIGHO2_12_FULL_40_19:0.086383129,Gammaproteobacteria_bacterium_RIFCSPHIGHO2_12_FULL_38_11:0.116470215)0.622:0.034040682)0.980:0.022499989)0.922:0.025749980)0.457:0.024711637)0.999:0.058765593)1.000:0.150527736,(Gammaproteobacteria_bacterium_RIFOXYB2_FULL_38_6:0.306153721,((Bacteria_Proteobacteria_Gammaproteobacteria_Legionellales_Coxiellaceae_Coxiella_burnetii_CbuK_Q154:0.176719682,Coxiella_sp._RIFCSPHIGHO2_12_FULL_44_14:0.257516560)0.988:0.046342288,(Coxiella_sp._RIFCSPHIGHO2_12_FULL_42_15:0.202259436,Gammaproteobacteria_bacterium_RIFCSPHIGHO2_12_FULL_45_9:0.319709837)0.997:0.055017404)0.488:0.027555554)0.627:0.028886791)0.940:0.052091232)1.000:0.053533211)0.995:0.032844827,((Gammaproteobacteria_bacterium_RIFCSPHIGHO2_02_FULL_42_13:0.373680071,(CG11_big_fil_rev_8_21_14_0_20_Gammaproteobacteria_46_22:0.286806179,Gammaproteobacteria_bacterium_RIFCSPHIGHO2_12_FULL_35_23:0.233782516)1.000:0.083246210)1.000:0.053066245,((Gammaproteobacteria_bacterium_RIFCSPHIGHO2_12_FULL_41_20:0.182395413,(Gammaproteobacteria_bacterium_RIFCSPHIGHO2_12_FULL_42_10:0.279291744,((Gammaproteobacteria_bacterium_RIFCSPHIGHO2_12_FULL_37_14:0.048305051,Gammaproteobacteria_bacterium_RIFCSPHIGHO2_12_FULL_37_34:0.080152804)1.000:0.101396142,(Gammaproteobacteria_bacterium_RIFCSPHIGHO2_12_FULL_45_12:0.180141811,Gammaproteobacteria_bacterium_RIFCSPHIGHO2_12_FULL_43_28:0.163668911)0.968:0.038224562)0.088:0.023445857)1.000:0.057771158)1.000:0.165850330,(Gammaproteobacteria_bacterium_RIFCSPLOWO2_02_FULL_38_11:0.336574204,(Bacteria_Proteobacteria_Gammaproteobacteria_Legionellales_Coxiellaceae_Diplorickettsia_massiliensis_20B:0.211509306,Bacteria_Proteobacteria_Gammaproteobacteria_Legionellales_Coxiellaceae_Rickettsiella_grylli:0.199849062)1.000:0.212867433)0.932:0.059198242)0.253:0.034370745)0.749:0.027252725)0.972:0.032842033,(Bacteria_Proteobacteria_Gammaproteobacteria_Oceanospirillales_Oceanospirillales_bacterium_SCGC_AAA298_N10:0.564110413,(Legionellales_bacterium_RIFCSPHIGHO2_12_FULL_35_11:0.201025325,(Legionellales_bacterium_RIFCSPHIGHO2_12_FULL_42_9:0.273537298,(Legionellales_bacterium_RIFCSPHIGHO2_12_FULL_37_14:0.294107368,(Bacteria_Proteobacteria_Gammaproteobacteria_Legionellales_Legionellaceae_Fluoribacter_dumoffii_Tex_KL_ATCC_33343:0.126103202,Bacteria_Proteobacteria_Gammaproteobacteria_Legionellales_Legionellaceae_Legionella_micdadei_ATCC_33218:0.092746834)0.999:0.055265329)0.523:0.023554236)0.685:0.041000271)1.000:0.209624645)0.834:0.060876214)0.998:0.055179355,(((Bacteria_Proteobacteria_Gammaproteobacteria_Thiotrichales_Francisellaceae_Francisella_FSC776:0.157235630,Bacteria_Proteobacteria_Gammaproteobacteria_Thiotrichales_Francisellaceae_Francisella_philomiragia_subsp._philomiragia_ATCC_25017:0.224882949)1.000:0.165448836,Bacteria_Proteobacteria_Gammaproteobacteria_Thiotrichales_Piscirickettsiaceae_Piscirickettsia_salmonis_LF_89:0.210185243)0.913:0.039452551,((Bacteria_Proteobacteria_Gammaproteobacteria_Oceanospirillales_Alcanivoracaceae_Kangiella_koreensis_DSM_16069:0.217759441,(((Bacteria_Proteobacteria_Gammaproteobacteria_Aeromonadales_Succinivibrionaceae_Succinivibrio_dextrinosolvens_ACV_10:0.110918050,(Bacteria_Proteobacteria_Gammaproteobacteria_Aeromonadales_Succinivibrionaceae_Anaerobiospirillum_succiniciproducens_DSM_6400:0.072840947,Bacteria_Proteobacteria_Gammaproteobacteria_Aeromonadales_Succinivibrionaceae_Succinatimonas_hippei_YIT_12066_S_hippeiYIT12066_1.0_Cont1069.1:0.076988055)0.441:0.026596220)1.000:0.109690023,(Bacteria_Proteobacteria_Gammaproteobacteria_Aeromonadales_Succinivibrionaceae_WG_1_Wallaby_Group_1_isolate:0.081839612,(Bacteria_Proteobacteria_Gammaproteobacteria_Aeromonadales_Succinivibrionaceae_Ruminobacter_sp._RM87:0.106358307,Bacteria_Proteobacteria_Gammaproteobacteria_Aeromonadales_Succinivibrionaceae_Succinimonas_amylolytica_DSM_2873:0.130118829)0.025:0.028543726)1.000:0.072377936)1.000:0.153822174,((Bacteria_Proteobacteria_Gammaproteobacteria_unclassified_Gammaproteobacteria_Gallaecimonas_xiamenensis_3_C_1:0.098982266,((((((((Bacteria_Proteobacteria_Gammaproteobacteria_Enterobacteriales_Enterobacteriaceae_Leminorella_grimontii_ATCC_33999:0.026649172,(Bacteria_Proteobacteria_Gammaproteobacteria_Enterobacteriales_Enterobacteriaceae_Budvicia_aquatica_DSM_5075:0.015689454,Bacteria_Proteobacteria_Gammaproteobacteria_Enterobacteriales_Enterobacteriaceae_Pragia_fontium_DSM_5563:0.011727260)0.987:0.014078924)1.000:0.027038234,((((Bacteria_Proteobacteria_Gammaproteobacteria_Enterobacteriales_Enterobacteriaceae_Proteus_mirabilis_WGLW4:0.029948556,Bacteria_Proteobacteria_Gammaproteobacteria_Enterobacteriales_Enterobacteriaceae_Morganella_morganii_morganii_KT:0.031934675)0.939:0.012470004,((Bacteria_Proteobacteria_Gammaproteobacteria_Enterobacteriales_Enterobacteriaceae_Photorhabdus_luminescens_laumondii_TTO1:0.023943228,Bacteria_Proteobacteria_Gammaproteobacteria_Enterobacteriales_Enterobacteriaceae_Xenorhabdus_nematophila_ATCC_19061:0.028138636)0.590:0.005513235,(Bacteria_Proteobacteria_Gammaproteobacteria_Enterobacteriales_Enterobacteriaceae_Providencia_stuartii_MRSN_2154:0.025136699,Bacteria_Proteobacteria_Gammaproteobacteria_Enterobacteriales_Enterobacteriaceae_Arsenophonus_nasoniae_DSM_15247:0.035161577)0.963:0.011179584)0.468:0.006152611)1.000:0.018425540,((((Bacteria_Proteobacteria_Gammaproteobacteria_Enterobacteriales_Enterobacteriaceae_Ewingella_americana_C.024_ATCC_33852:0.004831147,Bacteria_Proteobacteria_Gammaproteobacteria_Enterobacteriales_Enterobacteriaceae_Rahnella_aquatilis_HX2:0.009494876)1.000:0.016509347,(Bacteria_Proteobacteria_Gammaproteobacteria_Enterobacteriales_Enterobacteriaceae_Serratia_fonticola_RB_25:0.014119459,Bacteria_Proteobacteria_Gammaproteobacteria_Enterobacteriales_Enterobacteriaceae_Yersinia_pestis_Nepal516:0.025915600)0.821:0.006401160)0.818:0.006403197,((Bacteria_Proteobacteria_Gammaproteobacteria_Enterobacteriales_Enterobacteriaceae_Hafnia_alvei_FB1:0.017484262,Bacteria_Proteobacteria_Gammaproteobacteria_Enterobacteriales_Enterobacteriaceae_Edwardsiella_tarda_C07_087:0.029896514)0.406:0.005442145,(Bacteria_Proteobacteria_Gammaproteobacteria_Enterobacteriales_Enterobacteriaceae_Sodalis_glossinidius_morsitans:0.013058464,Bacteria_Proteobacteria_Gammaproteobacteria_Enterobacteriales_Enterobacteriaceae_Candidatus_Moranella_endobia_PCIT:0.153004036)1.000:0.041669669)0.406:0.004424040)0.934:0.007021307,(((Bacteria_Proteobacteria_Gammaproteobacteria_Enterobacteriales_Enterobacteriaceae_Erwinia_amylovora_CFBP1430:0.021309749,(Bacteria_Proteobacteria_Gammaproteobacteria_Enterobacteriales_Enterobacteriaceae_Pantoea_ananatis_LMG_5342:0.016862525,(Bacteria_Proteobacteria_Gammaproteobacteria_Enterobacteriales_Enterobacteriaceae_Tatumella_ptyseos_ATCC_33301:0.016787813,Bacteria_Proteobacteria_Gammaproteobacteria_Pseudomonadales_Pseudomonadaceae_Pseudomonas_flectens_ATCC_12775:0.038172128)0.975:0.006952789)0.947:0.005965555)0.947:0.006222828,(((Bacteria_Proteobacteria_Gammaproteobacteria_Enterobacteriales_Enterobacteriaceae_Leclercia_adecarboxylata_Leclerc_1783_ATCC_23216:0.007037001,Bacteria_Proteobacteria_Gammaproteobacteria_Enterobacteriales_Enterobacteriaceae_Lelliottia_amnigena_CHS_78:0.004268382)1.000:0.008938242,((Bacteria_Proteobacteria_Gammaproteobacteria_Enterobacteriales_Enterobacteriaceae_Trabulsiella_guamensis_ATCC_49490:0.006245141,((Bacteria_Proteobacteria_Gammaproteobacteria_Enterobacteriales_Enterobacteriaceae_Kosakonia_radicincitans_UMEnt0112:0.010650701,Bacteria_Proteobacteria_Gammaproteobacteria_Enterobacteriales_Enterobacteriaceae_Enterobacter_cloacae_SCF1:0.002380077)0.962:0.002683539,(Bacteria_Proteobacteria_Gammaproteobacteria_Enterobacteriales_Enterobacteriaceae_Yokenella_regensburgei_ATCC_43003:0.006534530,(((Bacteria_Proteobacteria_Gammaproteobacteria_Enterobacteriales_Enterobacteriaceae_Escherichia_coli_K12__W3110:0.000753926,Bacteria_Proteobacteria_Gammaproteobacteria_Enterobacteriales_Enterobacteriaceae_Shigella_flexneri_2003036:0.001510997)0.987:0.004428125,(Bacteria_Proteobacteria_Gammaproteobacteria_Enterobacteriales_Enterobacteriaceae_Kluyvera_ascorbata_ATCC_33433:0.016635382,(Bacteria_Proteobacteria_Gammaproteobacteria_Enterobacteriales_Enterobacteriaceae_Citrobacter_rodentium_ICC168:0.004273004,Bacteria_Proteobacteria_Gammaproteobacteria_Enterobacteriales_Enterobacteriaceae_Salmonella_enterica_Enterica_sv._Heidelberg_41578:0.002071845)0.386:0.001432204)0.952:0.003218424)0.771:0.003348186,Bacteria_Proteobacteria_Gammaproteobacteria_Enterobacteriales_Enterobacteriaceae_Cronobacter_sakazakii_CMCC_45402:0.009309724)0.932:0.004630042)0.357:0.001461748)0.831:0.001631475)0.957:0.002946015,(Bacteria_Proteobacteria_Gammaproteobacteria_Enterobacteriales_Enterobacteriaceae_Raoultella_ornithinolytica_B6:0.005298077,Bacteria_Proteobacteria_Gammaproteobacteria_Enterobacteriales_Enterobacteriaceae_Klebsiella_oxytoca_HKOPL1:0.006138668)0.948:0.003320780)0.893:0.001829961)0.997:0.008850838,(Bacteria_Proteobacteria_Gammaproteobacteria_Enterobacteriales_Enterobacteriaceae_Buttiauxella_agrestis_MCE:0.011282606,Bacteria_Proteobacteria_Gammaproteobacteria_Enterobacteriales_Enterobacteriaceae_Cedecea_davisae_DSM_4568:0.023439268)0.974:0.006120334)0.968:0.007248295)0.990:0.008442741,(Bacteria_Proteobacteria_Gammaproteobacteria_Enterobacteriales_Enterobacteriaceae_Dickeya_dadantii_Ech703:0.024263773,(Bacteria_Proteobacteria_Gammaproteobacteria_Enterobacteriales_Enterobacteriaceae_Lonsdalea_quercina_quercina_NCCB_100489:0.013711737,(Bacteria_Proteobacteria_Gammaproteobacteria_Enterobacteriales_Enterobacteriaceae_Brenneria_salicis_ATCC_15712:0.010142519,Bacteria_Proteobacteria_Gammaproteobacteria_Enterobacteriales_Enterobacteriaceae_Pectobacterium_carotovorum_carotovorum_PCC21:0.009297050)0.994:0.009072594)0.480:0.005893747)0.992:0.008076429)0.918:0.006826098)0.969:0.007566084)0.603:0.006426867,((Bacteria_Proteobacteria_Gammaproteobacteria_Enterobacteriales_Enterobacteriaceae_Thorsellia_anophelis_DSM_18579:0.121935211,(Bacteria_Proteobacteria_Gammaproteobacteria_Enterobacteriales_Enterobacteriaceae_Halyomorpha_halys_symbiont:0.201043383,(Bacteria_Proteobacteria_Gammaproteobacteria_Enterobacteriales_Enterobacteriaceae_unclassified_Enterobacteriaceae_Candidatus_Hamiltonella_defensa_5AT_Acyrthosiphon_pisum:0.175057968,(Bacteria_Proteobacteria_Gammaproteobacteria_Enterobacteriales_Enterobacteriaceae_Buchnera_Buchnera_aphidicola_str._APS_Acyrthosiphon_pisum:0.174714994,(Bacteria_Proteobacteria_Gammaproteobacteria_Enterobacteriales_Enterobacteriaceae_unclassified_Enterobacteriaceae_Candidatus_Blochmannia_floridanus:0.364888515,(Bacteria_Proteobacteria_Gammaproteobacteria_Enterobacteriales_Enterobacteriaceae_Candidatus_Riesia_pediculicola_USDA:0.503195176,Bacteria_Proteobacteria_Gammaproteobacteria_Enterobacteriales_Enterobacteriaceae_Wigglesworthia_glossinidia_endosymbiont_of_Glossina_brevipalpis:0.263699796)0.995:0.082115579)1.000:0.101521090)1.000:0.074842119)0.676:0.036706628)0.606:0.020820886)0.815:0.021488013,Bacteria_Proteobacteria_Gammaproteobacteria_Enterobacteriales_Enterobacteriaceae_unclassified_Enterobacteriaceae_Candidatus_Regiella_insecticola_LSR1_genomic_scaffold_Scaffold1:0.167002381)0.900:0.015015755)0.960:0.011422075)0.634:0.015833419,(Bacteria_Proteobacteria_Gammaproteobacteria_Orbales_Orbaceae_Gilliamella_apicola:0.052313520,Bacteria_Proteobacteria_Gammaproteobacteria_Orbales_Orbaceae_bacterium_Bimp:0.034205156)1.000:0.057016040)0.996:0.021914001,(Bacteria_Proteobacteria_Gammaproteobacteria_Pasteurellales_Pasteurellaceae_Gallibacterium_anatis_UMN179:0.043874283,(((Bacteria_Proteobacteria_Gammaproteobacteria_Pasteurellales_Pasteurellaceae_Mannheimia_succiniciproducens_MBEL55E:0.028438429,(Bacteria_Proteobacteria_Gammaproteobacteria_Pasteurellales_Pasteurellaceae_Aggregatibacter_actinomycetemcomitans_D7S_1:0.029294259,Bacteria_Proteobacteria_Gammaproteobacteria_Pasteurellales_Pasteurellaceae_Haemophilus_influenzae_KR494:0.026650310)0.945:0.007298873)0.290:0.004150473,(Bacteria_Proteobacteria_Gammaproteobacteria_Pasteurellales_Pasteurellaceae_Avibacterium_paragallinarum_AVPAR72:0.023459859,Bacteria_Proteobacteria_Gammaproteobacteria_Pasteurellales_Pasteurellaceae_Pasteurella_multocida_43137:0.018765289)0.337:0.004642442)0.360:0.004462872,(Bacteria_Proteobacteria_Gammaproteobacteria_Pasteurellales_Pasteurellaceae_Histophilus_somni_129P:0.036103707,(Bacteria_Proteobacteria_Gammaproteobacteria_Pasteurellales_Pasteurellaceae_Actinobacillus_pleuropneumoniae_serovar_3_str._JL03:0.020342242,(Bacteria_Proteobacteria_Gammaproteobacteria_Pasteurellales_Pasteurellaceae_Mannheimia_haemolytica_D174:0.014548260,Bacteria_Proteobacteria_Gammaproteobacteria_Pasteurellales_Pasteurellaceae_Bibersteinia_trehalosi_USDA_ARS_USMARC_189:0.025956700)0.937:0.010640652)1.000:0.021226274)0.340:0.005816397)1.000:0.024384121)1.000:0.057361118)0.392:0.011862167,Bacteria_Proteobacteria_Gammaproteobacteria_Enterobacteriales_Enterobacteriaceae_Plesiomonas_sp._ZOR0011:0.053101042)1.000:0.055852254,((Bacteria_Proteobacteria_Gammaproteobacteria_Vibrionales_Vibrionaceae_Photobacterium_profundum_SS9:0.067947206,(Bacteria_Proteobacteria_Gammaproteobacteria_Vibrionales_Vibrionaceae_Salinivibrio_costicola_costicola_ATCC_33508:0.064727552,(Bacteria_Proteobacteria_Gammaproteobacteria_Vibrionales_Vibrionaceae_Enterovibrio_norvegicus_FF_162:0.028368614,Bacteria_Proteobacteria_Gammaproteobacteria_Vibrionales_Vibrionaceae_Enterovibrio_sp._AK16:0.014324778)1.000:0.028226878)0.972:0.020398826)0.945:0.021952372,((Bacteria_Proteobacteria_Gammaproteobacteria_Vibrionales_Vibrionaceae_Vibrio_anguillarum_775_I:0.028290187,Bacteria_Proteobacteria_Gammaproteobacteria_Vibrionales_Vibrionaceae_Candidatus_Photodesmus_katoptron_Akat1:0.253448489)0.983:0.016483627,Bacteria_Proteobacteria_Gammaproteobacteria_Vibrionales_Vibrionaceae_Vibrio_fischeri_MJ11_I:0.045664387)1.000:0.024819901)1.000:0.047523696)1.000:0.031284648,(Bacteria_Proteobacteria_Gammaproteobacteria_Aeromonadales_Aeromonadaceae_Oceanimonas_sp._GK1:0.074813510,(Bacteria_Proteobacteria_Gammaproteobacteria_Aeromonadales_Aeromonadaceae_Aeromonas_hydrophila_AL09_71:0.068333878,Bacteria_Proteobacteria_Gammaproteobacteria_Aeromonadales_Aeromonadaceae_Tolumonas_auensis_DSM_9187:0.093612889)1.000:0.029348739)0.998:0.022172369)0.984:0.016742017,(((CG_4_9_14_0_8_um_filter_Shewanella_42_14:0.038253261,(Bacteria_Proteobacteria_Gammaproteobacteria_Alteromonadales_Shewanellaceae_Shewanella_oneidensis_MR_1:0.008916897,CG12_big_fil_rev_8_21_14_0_65_Shewanella_47_15:0.005241405)0.998:0.021055993)1.000:0.109548452,Bacteria_Proteobacteria_Gammaproteobacteria_Alteromonadales_Ferrimonadaceae_Ferrimonas_balearica_DSM_9799:0.093218057)0.833:0.021660294,(Bacteria_Proteobacteria_Gammaproteobacteria_Alteromonadales_Alteromonadaceae_Agarivorans_albus_MKT_106:0.104955881,(Bacteria_Proteobacteria_Gammaproteobacteria_Alteromonadales_Moritellaceae_Moritella_marina_ATCC_15381:0.114874673,Bacteria_Proteobacteria_Gammaproteobacteria_Alteromonadales_Psychromonadaceae_Psychromonas_ingrahamii_37:0.152131983)0.998:0.033232844)1.000:0.033726926)0.975:0.015180364)0.917:0.014806577)0.989:0.023853664,(((Bacteria_Proteobacteria_Gammaproteobacteria_Alteromonadales_Alteromonadaceae_Catenovulum_agarivorans_YM01:0.035584803,Bacteria_Proteobacteria_Gammaproteobacteria_Alteromonadales_Alteromonadaceae_Gayadomonas_joobiniege_G7:0.046250945)1.000:0.104023444,(Bacteria_Proteobacteria_Gammaproteobacteria_Alteromonadales_Pseudoalteromonadaceae_Algicola_sagamiensis_DSM_14643:0.098810864,((Bacteria_Proteobacteria_Gammaproteobacteria_Alteromonadales_Pseudoalteromonadaceae_Pseudoalteromonas_atlantica_T6c:0.062212865,((Bacteria_Proteobacteria_Gammaproteobacteria_Alteromonadales_Alteromonadaceae_Aestuariibacter_salexigens_DSM_15300:0.036871440,(Bacteria_Proteobacteria_Gammaproteobacteria_Alteromonadales_Alteromonadaceae_Salinimonas_chungwhensis_DSM_16280:0.055096239,Bacteria_Proteobacteria_Gammaproteobacteria_Alteromonadales_Alteromonadaceae_Alteromonas_macleodii_Black_Sea_11:0.038911607)0.999:0.024689427)0.985:0.020340024,Bacteria_Proteobacteria_Gammaproteobacteria_Alteromonadales_Alteromonadaceae_Glaciecola_nitratireducens_FR1064:0.080235980)0.174:0.016270189)1.000:0.083264505,Bacteria_Proteobacteria_Gammaproteobacteria_Alteromonadales_Idiomarinaceae_Idiomarina_loihiensis_L2TR:0.123950931)0.525:0.024657459)0.184:0.012665720)0.983:0.017483335,((Bacteria_Proteobacteria_Gammaproteobacteria_Alteromonadales_Alteromonadaceae_Alishewanella_agri_BL06:0.029756559,Bacteria_Proteobacteria_Gammaproteobacteria_Chromatiales_Chromatiaceae_Rheinheimera_nanhaiensis_E407_8:0.021012756)1.000:0.114019147,(Bacteria_Proteobacteria_Gammaproteobacteria_Alteromonadales_Colwelliaceae_Colwellia_psychrerythraea_34H:0.100039579,Bacteria_Proteobacteria_Gammaproteobacteria_Alteromonadales_Colwelliaceae_Thalassotalea_agarivorans_DSM_19706:0.043806431)1.000:0.115868819)0.946:0.024086821)0.999:0.021851727)0.796:0.029597343)1.000:0.060131598)0.997:0.046992788,((Bacteria_Proteobacteria_Gammaproteobacteria_Oceanospirillales_Alcanivoracaceae_Alcanivorax_borkumensis_SK2:0.171529994,((Bacteria_Proteobacteria_Gammaproteobacteria_Pseudomonadales_Moraxellaceae_Perlucidibaca_piscinae_DSM_21586:0.117953455,(AER2_Gammaproteobacteria_44_116:0.044677625,Agitococcus_lubricus_strain_DSM_5822:0.036998639)1.000:0.070848680)0.636:0.025149003,((Bacteria_Proteobacteria_Gammaproteobacteria_Pseudomonadales_Moraxellaceae_Acinetobacter_baumannii_AB30:0.075404993,Bacteria_Proteobacteria_Gammaproteobacteria_Pseudomonadales_Moraxellaceae_Alkanindiges_illinoisensis_DSM_15370:0.060062420)1.000:0.041575783,(Bacteria_Proteobacteria_Gammaproteobacteria_Pseudomonadales_Moraxellaceae_Enhydrobacter_aerosaccus_SK60:0.079247239,(Bacteria_Proteobacteria_Gammaproteobacteria_Pseudomonadales_Moraxellaceae_Psychrobacter_cryohalolentis_K5:0.097025276,Bacteria_Proteobacteria_Gammaproteobacteria_Pseudomonadales_Moraxellaceae_Moraxella_Moraxella_Moraxella_catarrhalis_25240:0.078251310)0.932:0.038204239)1.000:0.125521241)1.000:0.070486831)1.000:0.116704494)1.000:0.069813897,((Bacteria_Proteobacteria_Gammaproteobacteria_Oceanospirillales_Hahellaceae_Hahella_chejuensis_KCTC_2396:0.217251592,((((Bacteria_Proteobacteria_Gammaproteobacteria_Oceanospirillales_Halomonadaceae_Cobetia_marina_KMM_296:0.091625544,(Bacteria_Proteobacteria_Gammaproteobacteria_Oceanospirillales_Halomonadaceae_Chromohalobacter_salexigens_1H11_DSM_3043:0.059213963,Bacteria_Proteobacteria_Gammaproteobacteria_Oceanospirillales_Halomonadaceae_Halomonas_elongata_DSM_2581:0.057414676)0.993:0.021254047)0.136:0.013553624,(Bacteria_Proteobacteria_Gammaproteobacteria_Oceanospirillales_Halomonadaceae_Kushneria_aurantia_DSM_21353:0.105682499,(Bacteria_Proteobacteria_Gammaproteobacteria_Oceanospirillales_Halomonadaceae_Zymobacter_group_Zymobacter_palmae_DSM_10491:0.057924562,(Bacteria_Proteobacteria_Gammaproteobacteria_Oceanospirillales_Halomonadaceae_Carnimonas_nigrificans_ATCC_BAA_78:0.057954796,Bacteria_Proteobacteria_Gammaproteobacteria_Oceanospirillales_Halomonadaceae_Halotalea_alkalilenta_DSM_17697:0.034756228)0.990:0.021450012)1.000:0.029373548)0.999:0.027074853)1.000:0.076764192,(Bacteria_Proteobacteria_Gammaproteobacteria_Oceanospirillales_Oceanospirillaceae_Marinospirillum_insulare_DSM_21763:0.158628975,Bacteria_Proteobacteria_Gammaproteobacteria_Oceanospirillales_Oceanospirillaceae_Oceanospirillum_maris_DSM_6286:0.105307526)0.725:0.022508557)1.000:0.074264181,((Bacteria_Proteobacteria_Gammaproteobacteria_Oceanospirillales_Oceanospirillaceae_Marinomonas_mediterranea_MMB_1:0.172657802,((Bacteria_Proteobacteria_Gammaproteobacteria_Oceanospirillales_Saccharospirillaceae_Saccharospirillum_impatiens_DSM_12546:0.108264016,Bacteria_Proteobacteria_Gammaproteobacteria_unclassified_Gammaproteobacteria_Reinekea_blandensis_MED297:0.100412256)1.000:0.092482063,(Bacteria_Proteobacteria_Gammaproteobacteria_Oceanospirillales_Oceanospirillaceae_Oceanobacter_sp._RED65_unfinished_sequence:0.130510726,(Bacteria_Proteobacteria_Gammaproteobacteria_Oceanospirillales_Oceanospirillaceae_Oceanobacter_kriegii_DSM_6294:0.054054145,(Bacteria_Proteobacteria_Gammaproteobacteria_Oceanospirillales_Oceanospirillaceae_Thalassolituus_oleivorans_R6_15:0.052695803,CG17_big_fil_post_rev_8_21_14_2_50_Thalassolituus_53_8:0.039711633)0.916:0.022172794)1.000:0.088747175)0.999:0.047652969)0.996:0.041279748)0.346:0.019509611,(Bacteria_Proteobacteria_Gammaproteobacteria_Oceanospirillales_Oceanospirillaceae_Balneatrix_alpica_DSM_16621:0.162494300,(Bacteria_Proteobacteria_Gammaproteobacteria_Oceanospirillales_Oceanospirillaceae_Neptunomonas_japonica_DSM_18939:0.099424656,((Bacteria_Proteobacteria_Gammaproteobacteria_Oceanospirillales_Oceanospirillaceae_Amphritea_japonica_ATCC_BAA_1530:0.098006898,Bacteria_Proteobacteria_Gammaproteobacteria_Oceanospirillales_Oceanospirillaceae_Neptuniibacter_caesariensis_MED92:0.066408309)0.942:0.024081761,(Bacteria_Proteobacteria_Gammaproteobacteria_Oceanospirillales_Oceanospirillaceae_Nitrincola_lacisaponensis_4CA:0.094655861,Bacteria_Proteobacteria_Gammaproteobacteria_Alteromonadales_Alteromonadaceae_Marinobacterium_litorale_DSM_23545:0.070725430)1.000:0.047480007)0.260:0.012434512)1.000:0.060004202)0.735:0.026854584)0.946:0.022825372)0.792:0.021036443)0.994:0.024228391,((Gammaproteobacteria_bacterium_RIFCSPLOWO2_02_FULL_57_10:0.266439557,((Bacteria_Proteobacteria_Gammaproteobacteria_unclassified_Gammaproteobacteria_Porticoccus_hydrocarbonoclasticus_MCTG13d:0.138430130,(Bacteria_Proteobacteria_Gammaproteobacteria_Alteromonadales_Alteromonadaceae_Alteromonas_sp._S89:0.102643130,((Bacteria_Proteobacteria_Gammaproteobacteria_Alteromonadales_Alteromonadaceae_Saccharophagus_degradans_2_40:0.077553744,(Bacteria_Proteobacteria_Gammaproteobacteria_Pseudomonadales_B._setacea_BS12:0.059389169,Bacteria_Proteobacteria_Gammaproteobacteria_Alteromonadales_Alteromonadales_genera_incertae_sedis_Teredinibacter_turnerae_T7902:0.052905237)0.994:0.029838546)1.000:0.049885552,(Bacteria_Proteobacteria_Gammaproteobacteria_unclassified_Gammaproteobacteria_Simiduia_agarivorans_SA1:0.083438750,(Bacteria_Proteobacteria_Gammaproteobacteria_Pseudomonadales_Pseudomonadaceae_Cellvibrio_japonicus_Ueda107:0.093378270,(Bacteria_Proteobacteria_Gammaproteobacteria_Alteromonadales_Alteromonadales_genera_incertae_sedis_Gilvimarinus_chinensis_DSM_19667:0.062089805,Bacteria_Proteobacteria_Gammaproteobacteria_Alteromonadales_Alteromonadaceae_Marinimicrobium_agarilyticum_DSM_16975:0.074125459)0.883:0.020749386)0.999:0.032105957)0.900:0.017437662)0.377:0.014282879)0.984:0.026640673)0.999:0.029746400,((Bacteria_Proteobacteria_Gammaproteobacteria_Pseudomonadales_unclassified_Pseudomonadales_Dasania_marina_DSM_21967:0.129587174,(Bacteria_Proteobacteria_Gammaproteobacteria_Alteromonadales_Alteromonadaceae_Melitea_salexigens_DSM_19753:0.025539670,Bacteria_Proteobacteria_Gammaproteobacteria_unclassified_Gammaproteobacteria_Spongiibacter_tropicus_DSM_19543:0.033711055)1.000:0.076053159)0.999:0.038838052,(Bacteria_Proteobacteria_Gammaproteobacteria_gamma_proteobacterium_NOR51_B_scf_1109846220923_genomic_scaffold:0.148445564,(Bacteria_Proteobacteria_Gammaproteobacteria_Alteromonadales_Alteromonadaceae_Haliea_salexigens_DSM_19537:0.089164899,(Bacteria_Proteobacteria_Gammaproteobacteria_unclassified_Gammaproteobacteria_OMG_group_OM60_clade_Congregibacter_litoralis_KT71:0.094888916,Bacteria_Proteobacteria_Gammaproteobacteria_Alteromonadales_Alteromonadaceae_Haliea_rubra_CM41_15a_DSM_19751:0.104107323)0.806:0.024719306)0.977:0.026254936)1.000:0.062276566)1.000:0.047136359)0.998:0.039808417)0.949:0.025200254,((Pseudomonadales_bacterium_GWC2_63_15:0.032000046,(Bacteria_Proteobacteria_Gammaproteobacteria_Pseudomonadales_Pseudomonadaceae_Azotobacter_group_Azotobacter_vinelandii_CA6:0.044885175,(Bacteria_Proteobacteria_Gammaproteobacteria_Pseudomonadales_Pseudomonadaceae_Pseudomonas_aeruginosa_B136_33:0.033732240,(Pseudomonadales_bacterium_RIFCSPLOWO2_12_60_38:0.036396143,Pseudomonadales_bacterium_RIFCSPLOWO2_02_FULL_63_210:0.065073992)1.000:0.036540013)0.870:0.013625193)0.937:0.015154263)1.000:0.126304514,(Bacteria_Proteobacteria_Gammaproteobacteria_Oceanospirillales_Hahellaceae_Endozoicomonas_montiporae_LMG_24815:0.131139913,Bacteria_Proteobacteria_Gammaproteobacteria_Oceanospirillales_Hahellaceae_Zooshikella_ganghwensis_DSM_15267:0.108709736)0.999:0.040114008)1.000:0.035940193)0.553:0.017932064)0.998:0.038161410)1.000:0.039404578)0.987:0.033316494)0.403:0.022853890)0.865:0.021407067)0.997:0.023950352)0.901:0.017258180,(((Bacteria_Proteobacteria_Gammaproteobacteria_Thiotrichales_Piscirickettsiaceae_Methylophaga_frappieri_JAM7:0.242377765,Bacteria_Proteobacteria_Gammaproteobacteria_Chromatiales_Chromatiaceae_Nitrosococcus_oceani_C_107_ATCC_19707:0.276375488)1.000:0.085045889,((Bacteria_Proteobacteria_Gammaproteobacteria_Thiotrichales_Thiotrichaceae_Thiomargarita_sp._Thio36:0.196418743,Bacteria_Proteobacteria_Gammaproteobacteria_Thiotrichales_Thiotrichaceae_Beggiatoa_sp._Orange_Guaymas:0.193694050)1.000:0.123311177,(Gammaproteobacteria_bacterium_RIFCSPLOWO2_02_FULL_61_13:0.244843431,((Gammaproteobacteria_bacterium_RIFCSPLOWO2_12_FULL_52_10:0.143660901,Gammaproteobacteria_bacterium_RIFCSPLOWO2_02_FULL_56_15:0.177835234)0.999:0.040844833,(Gammaproteobacteria_bacterium_RIFCSPLOWO2_12_47_11:0.176397958,Gammaproteobacteria_bacterium_RBG_16_51_14:0.170381520)0.912:0.033082255)0.484:0.030525974)1.000:0.114811280)0.792:0.030485681)0.463:0.020757486,(Bacteria_Proteobacteria_Gammaproteobacteria_Thiothrichales_uncultured_SG8_50:0.223293423,(Gammaproteobacteria_bacterium_RBG_16_57_12:0.209707560,Bacteria_Proteobacteria_Gammaproteobacteria_unclassified_Gammaproteobacteria_Thiohalomonas_denitrificans_HLD2:0.190235801)0.096:0.025426943)0.701:0.022224247)0.733:0.023540836)0.933:0.025333347,(((Bacteria_Proteobacteria_Gammaproteobacteria_Chromatiales_Halothiobacillaceae_Halothiobacillus_neapolitanus_c2:0.341845110,((Bacteria_Proteobacteria_Gammaproteobacteria_Xanthomonadales_Xanthomonadaceae_Ignatzschineria_larvae_DSM_13226:0.226335109,(Bacteria_Proteobacteria_Gammaproteobacteria_Xanthomonadales_Xanthomonadaceae_Wohlfahrtiimonas_chitiniclastica_DSM_18708:0.002977353,Bacteria_Proteobacteria_Gammaproteobacteria_Xanthomonadales_Xanthomonadaceae_Wohlfahrtiimonas_chitiniclastica_SH04:0.001957835)1.000:0.155328136)1.000:0.150060104,(Bacteria_Proteobacteria_Gammaproteobacteria_Cardiobacteriales_Cardiobacteriaceae_Dichelobacter_nodosus_VCS1703A:0.172575556,Bacteria_Proteobacteria_Gammaproteobacteria_Cardiobacteriales_Cardiobacteriaceae_Cardiobacterium_valvarum_F0432:0.206052518)1.000:0.209952913)0.642:0.040932587)0.765:0.048618782,((Bacteria_Proteobacteria_Gammaproteobacteria_Thiotrichales_Thiotrichaceae_Leucothrix_mucor_DSM_2157:0.209002887,Bacteria_Proteobacteria_Gammaproteobacteria_Thiotrichales_Thiotrichaceae_Thiothrix_flexilis_DSM_14609:0.204150268)1.000:0.114885758,(Bacteria_Proteobacteria_Gammaproteobacteria_Chromatiales_Ectothiorhodospiraceae_Thioalkalivibrio_nitratireducens_DSM_14787:0.260180282,(Bacteria_Proteobacteria_Gammaproteobacteria_Chromatiales_Ectothiorhodospiraceae_Thiorhodospira_sibirica_A12_ATCC_700588:0.154451566,(Bacteria_Proteobacteria_Gammaproteobacteria_Chromatiales_Ectothiorhodospiraceae_Ectothiorhodospira_sp._PHS_1:0.078508561,Bacteria_Proteobacteria_Gammaproteobacteria_Chromatiales_Ectothiorhodospiraceae_Halorhodospira_halochloris_A:0.073020152)1.000:0.063042883)0.985:0.042800459)1.000:0.074599704)0.939:0.044853117)0.759:0.023078580,(((Bacteria_Proteobacteria_Gammaproteobacteria_Xanthomonadales_Algiphilaceae_Algiphilus_aromaticivorans_DG1253:0.248114639,(Bacteria_Proteobacteria_Gammaproteobacteria_Xanthomonadales_Sinobacteraceae_Polycyclovorans_algicola_TG408:0.208878391,(Bacteria_Proteobacteria_Gammaproteobacteria_Xanthomonadales_Sinobacteraceae_Nevskia_ramosa_DSM_11499:0.183926019,(Bacteria_Proteobacteria_Gammaproteobacteria_Xanthomonadales_Sinobacteraceae_Hydrocarboniphaga_effusa_AP103:0.156594211,(Bacteria_Proteobacteria_Gammaproteobacteria_Xanthomonadales_Sinobacteraceae_Singularimonas_variicoloris_DSM_15731:0.028731675,Bacteria_Proteobacteria_Gammaproteobacteria_unclassified_Gammaproteobacteria_Solimonas_soli_DSM_21787:0.027969317)1.000:0.124027433)0.992:0.039660420)0.846:0.048650311)1.000:0.097308666)1.000:0.114268928,Bacteria_Proteobacteria_Gammaproteobacteria_Salinisphaerales_Salinisphaeraceae_Salinisphaera_shabanensis_E1L3A:0.289858099)1.000:0.071475790,(Bacteria_Proteobacteria_Gammaproteobacteria_Chromatiales_Ectothiorhodospiraceae_Thiohalospira_halophilus_HL3:0.253076156,(Bacteria_Proteobacteria_Gammaproteobacteria_Chromatiales_Ectothiorhodospiraceae_Alkalilimnicola_ehrlichii_MLHE_1:0.157321603,(Bacteria_Proteobacteria_Gammaproteobacteria_Chromatiales_Ectothiorhodospiraceae_Nitrococcus_mobilis_Nb_231:0.193189740,(Bacteria_Proteobacteria_Gammaproteobacteria_Chromatiales_Ectothiorhodospiraceae_Ectothiorhodospiraceae_bacterium_M19_40:0.168274848,Bacteria_Proteobacteria_Gammaproteobacteria_Chromatiales_Ectothiorhodospiraceae_Arhodomonas_aquaeolei_DSM_8974:0.127323500)1.000:0.048968220)1.000:0.057240105)1.000:0.085525612)0.717:0.038759428)0.755:0.026012787)0.968:0.024268277)0.995:0.029553832,(Gammaproteobacteria_bacterium_RBG_16_66_13:0.374037646,((Bacteria_Proteobacteria_Gammaproteobacteria_Xanthomonadales_Xanthomonadaceae_Luteibacter_sp._9145:0.070214723,((Bacteria_Proteobacteria_Gammaproteobacteria_Xanthomonadales_RIFOXYA1_FULL_Rhodanobacter_67_6:0.013685649,Bacteria_Proteobacteria_Gammaproteobacteria_Xanthomonadales_Xanthomonadaceae_Rhodanobacter_sp._2APBS1:0.013064814)1.000:0.046002534,(Bacteria_Proteobacteria_Gammaproteobacteria_Xanthomonadales_Xanthomonadaceae_Frateuria_terrea_CGMCC_1.7053:0.043360425,(Bacteria_Proteobacteria_Gammaproteobacteria_Xanthomonadales_Xanthomonadaceae_Dyella_japonica_A8:0.036069555,Bacteria_Proteobacteria_Gammaproteobacteria_Xanthomonadales_Xanthomonadaceae_Frateuria_aurantia_Kondo_67_DSM_6220:0.065854831)0.805:0.014104975)0.696:0.014554879)0.968:0.022252267)1.000:0.114690193,(((Bacteria_Proteobacteria_Gammaproteobacteria_Xanthomonadales_Xanthomonadaceae_Silanimonas_lenta_DSM_16282:0.139562555,(((((Bacteria_Proteobacteria_Gammaproteobacteria_Xanthomonadales_Xanthomonadaceae_Xylella_fastidiosa_multiplex_ATCC_35871:0.011185321,Bacteria_Proteobacteria_Gammaproteobacteria_Xanthomonadales_Xanthomonadaceae_Xylella_fastidiosa_sandyi_Ann_1:0.012075451)1.000:0.224254704,(Bacteria_Proteobacteria_Gammaproteobacteria_Xanthomonadales_Xanthomonadaceae_Xanthomonas_axonopodis_Xac29_1:0.004129864,Bacteria_Proteobacteria_Gammaproteobacteria_Xanthomonadales_Xanthomonadaceae_Xanthomonas_oryzae_ATCC_35933:0.015773762)1.000:0.026111013)0.025:0.014397170,(Bacteria_Proteobacteria_Gammaproteobacteria_Xanthomonadales_Xanthomonadaceae_Stenotrophomonas_maltophilia_ATCC_19867:0.003145090,Bacteria_Proteobacteria_Gammaproteobacteria_Xanthomonadales_Xanthomonadaceae_Stenotrophomonas_maltophilia_K279a:0.004524472)1.000:0.042351504)1.000:0.032375160,(Bacteria_Proteobacteria_Gammaproteobacteria_Xanthomonadales_RIFOXYA1_FULL_Xanthomonadales_68_6:0.044770622,Bacteria_Proteobacteria_Gammaproteobacteria_Xanthomonadales_Xanthomonadaceae_Pseudoxanthomonas_spadix_BD_a59:0.063287613)1.000:0.031590215)1.000:0.034406406,((Bacteria_Proteobacteria_Gammaproteobacteria_Xanthomonadales_Xanthomonadaceae_Lysobacter_antibioticus_HS124:0.047772747,(Bacteria_Proteobacteria_Gammaproteobacteria_Xanthomonadales_Xanthomonadaceae_Lysobacter_defluvii_DSM_18482:0.097670209,Xanthomonadales_bacterium_RIFOXYA1_FULL_69_10:0.039931364)0.166:0.018229291)1.000:0.028300947,((Bacteria_Proteobacteria_Gammaproteobacteria_Xanthomonadales_Xanthomonadaceae_Luteimonas_mephitis_DSM_12574:0.055148399,Bacteria_Proteobacteria_Gammaproteobacteria_Xanthomonadales_Xanthomonadaceae_Luteimonas_sp._J16:0.071910642)0.951:0.024737041,Bacteria_Proteobacteria_Gammaproteobacteria_Xanthomonadales_Xanthomonadaceae_Thermomonas_fusca_DSM_15424:0.114049260)0.406:0.014311967)0.391:0.011582567)1.000:0.058791113)0.101:0.013043931,(CG17_big_fil_post_rev_8_21_14_2_50_Xanthomonadales_64_11:0.155597636,(Bacteria_Proteobacteria_Gammaproteobacteria_Xanthomonadales_Xanthomonadaceae_Arenimonas_donghaensis_DSM_18148_HO3_R19:0.059739004,(Bacteria_Proteobacteria_Gammaproteobacteria_Xanthomonadales_Xanthomonadaceae_Arenimonas_oryziterrae_DSM_21050:0.038581722,Gammaproteobacteria_bacterium_RIFCSPHIGHO2_12_FULL_63_22:0.060663524)1.000:0.046933902)1.000:0.036140165)0.722:0.024125817)1.000:0.062990570,(CG02_land_8_20_14_3_00_150_Xanthomonadales_62_12:0.195138443,Bacteria_Proteobacteria_Gammaproteobacteria_Xanthomonadales_Xanthomonadaceae_Rudaea_cellulosilytica_DSM_22992:0.126724988)0.999:0.051859892)0.244:0.036948778)1.000:0.174445634)0.996:0.051351840)0.999:0.038055913)1.000:0.069516155)1.000:0.114804730)1.000:0.171964362,(CG_4_10_14_0_8_um_filter_cor_Alphaproteobacteria_53_9:0.517447503,(Bacteria_Proteobacteria_Alphaproteobacteria_unclassified_Alphaproteobacteria_SAR11_cluster_Candidatus_Pelagibacter_sp._IMCC9063:0.719491767,(((CG_4_10_14_0_8_um_filter_cor_Alphaproteobacteria_37_21:0.411998299,Bacteria_Proteobacteria_Alphaproteobacteria_Rickettsiales_Rickettsiales_genera_incertae_sedis_Candidatus_Odyssella_thessalonicensis_L13:0.253927121)1.000:0.173723682,((Alphaproteobacteria_bacterium_RIFCSPHIGHO2_02_FULL_42_30:0.268976649,Alphaproteobacteria_bacterium_RIFCSPHIGHO2_01_FULL_41_14:0.429794694)0.883:0.065941046,((Alphaproteobacteria_bacterium_GWF2_58_20:0.310807906,((Alphaproteobacteria_bacterium_RIFCSPHIGHO2_02_FULL_46_13:0.120095418,CG1_02_FULL_Alphaproteobacteria_46_17:0.115068324)1.000:0.168991005,(Bacteria_Proteobacteria_Alphaproteobacteria_unclassified_Alphaproteobacteria_Micavibrio_aeruginosavorus_ARL_13:0.190408641,CG_4_9_14_3_um_filter_150_Alphaproteobacteria_47_13:0.248543166)0.957:0.065312105)1.000:0.108707107)0.953:0.050722160,((((Bacteria_Proteobacteria_Alphaproteobacteria_Rhodospirillales_Rhodospirillaceae_Dongia_sp._URHE0060:0.227497904,(Bacteria_Proteobacteria_Alphaproteobacteria_Rhodospirillales_Rhodospirillaceae_Inquilinus_limosus_DSM_16000:0.175935448,(Bacteria_Proteobacteria_Alphaproteobacteria_Rhodospirillales_Rhodospirillaceae_Skermanella_stibiiresistens_SB22:0.107156763,(Bacteria_Proteobacteria_Alphaproteobacteria_Rhodospirillales_Rhodospirillaceae_Azospirillum_irakense_DSM_11586:0.110942916,Bacteria_Proteobacteria_Alphaproteobacteria_Rhodospirillales_Rhodospirillaceae_Azospirillum_amazonense_CBAmc:0.113536136)1.000:0.050586711)1.000:0.057689424)0.980:0.043314161)0.754:0.028753423,(Bacteria_Proteobacteria_Alphaproteobacteria_Rhodospirillales_Rhodospirillaceae_Magnetospirillum_magneticum_AMB_1:0.184546643,(Alphaproteobacteria_bacterium_RIFOXYD12_FULL_60_8:0.223478326,(Bacteria_Proteobacteria_Alphaproteobacteria_Rhodospirillales_Rhodospirillaceae_Rhodospirillum_rubrum_S1_ATCC_11170:0.156443502,(Bacteria_Proteobacteria_Alphaproteobacteria_Rhodospirillales_Rhodospirillaceae_Caenispirillum_salinarum_AK4:0.150426222,Bacteria_Proteobacteria_Alphaproteobacteria_Rhodospirillales_Rhodospirillaceae_Novispirillum_itersonii_ATCC_12639:0.144829991)0.919:0.037901129)0.997:0.041646775)1.000:0.049050398)0.813:0.036052051)0.067:0.020762628,((Rhodospirillales_bacterium_RIFCSPLOWO2_12_FULL_67_15:0.245666436,(Rhodospirillales_bacterium_RIFCSPLOWO2_12_FULL_58_28:0.220232698,(Rhodospirillales_bacterium_RIFCSPLOWO2_01_FULL_65_14:0.196880562,CG15_BIG_FIL_POST_REV_8_21_14_020_Rhodospirillales_66_15:0.199869939)0.988:0.047152770)0.547:0.022257744)1.000:0.074163190,(Bacteria_Proteobacteria_Alphaproteobacteria_Rhodospirillales_unclassified_Rhodospirillales_Reyranella_Reyranella_massiliensis_521_DSM_23428:0.255599991,(Bacteria_Proteobacteria_Alphaproteobacteria_Rhodospirillales_unclassified_Rhodospirillales_Elioraea_tepidiphila_DSM_17972:0.133953793,(((Bacteria_Proteobacteria_Alphaproteobacteria_Rhodospirillales_Acetobacteraceae_Acidocella_facilis_ATCC_35904:0.129082816,Bacteria_Proteobacteria_Alphaproteobacteria_Rhodospirillales_Acetobacteraceae_Acidiphilium_multivorum_AIU301:0.117800367)1.000:0.049021200,(Bacteria_Proteobacteria_Alphaproteobacteria_Rhodospirillales_Acetobacteraceae_Granulibacter_bethesdensis_CGDNIH1:0.121714838,(Bacteria_Proteobacteria_Alphaproteobacteria_Rhodospirillales_Acetobacteraceae_Commensalibacter_sp._MX_MONARCH01:0.153457298,(Bacteria_Proteobacteria_Alphaproteobacteria_Rhodospirillales_Acetobacteraceae_Acetobacter_pasteurianus_386B:0.084181954,(((Bacteria_Proteobacteria_Alphaproteobacteria_Rhodospirillales_Acetobacteraceae_Asaia_platycodi_JCM_25414:0.062318278,Bacteria_Proteobacteria_Alphaproteobacteria_Rhodospirillales_Acetobacteraceae_Kozakia_baliensis_SR_745:0.032119663)0.991:0.022730929,(Bacteria_Proteobacteria_Alphaproteobacteria_Rhodospirillales_Acetobacteraceae_Gluconobacter_oxydans_621H:0.042665295,Bacteria_Proteobacteria_Alphaproteobacteria_Rhodospirillales_Acetobacteraceae_Saccharibacter_floricola_DSM_15669:0.103449348)1.000:0.034226198)1.000:0.073617376,(Bacteria_Proteobacteria_Alphaproteobacteria_Rhodospirillales_Acetobacteraceae_Gluconacetobacter_diazotrophicus_PAl_5:0.054699040,Bacteria_Proteobacteria_Alphaproteobacteria_Rhodospirillales_Acetobacteraceae_Gluconacetobacter_xylinus_NBRC_3288:0.065562408)0.994:0.027007083)0.296:0.011654263)0.890:0.024986343)1.000:0.053126144)0.996:0.037244242)1.000:0.048332527,(Bacteria_Proteobacteria_Alphaproteobacteria_Rhodospirillales_Acetobacteraceae_Rubritepida_flocculans_DSM_14296:0.107470012,(Bacteria_Proteobacteria_Alphaproteobacteria_Rhodospirillales_Acetobacteraceae_Roseomonas_mucosa_ATCC_BAA_692:0.117705385,Bacteria_Proteobacteria_Alphaproteobacteria_Rhodospirillales_Acetobacteraceae_Belnapia_moabensis_DSM_16746:0.102269358)0.978:0.033879142)1.000:0.056419811)0.998:0.048755315)1.000:0.127546109)0.995:0.048055209)0.458:0.026587966)0.026:0.019582518,((((Bacteria_Proteobacteria_Alphaproteobacteria_Rhizobiales_Methylocystaceae_Terasakiella_pusilla_DSM_6293:0.216463400,Bacteria_Proteobacteria_Alphaproteobacteria_Rhodospirillales_Rhodospirillaceae_Thalassospira_profundimaris_WP0211:0.205344598)1.000:0.062542262,(Bacteria_Proteobacteria_Alphaproteobacteria_Sneathiellales_Sneathiellaceae_Sneathiella_glossodoripedis_JCM_23214:0.266510955,(((Bacteria_Proteobacteria_Alphaproteobacteria_Sphingomonadales_Sphingomonadaceae_Sandarakinorhabdus_sp._AAP62:0.165094840,((((Bacteria_Proteobacteria_Alphaproteobacteria_Sphingomonadales_Sphingomonadaceae_Novosphingobium_sp._PP1Y:0.075984810,(Bacteria_Proteobacteria_Alphaproteobacteria_Sphingomonadales_Erythrobacteraceae_Porphyrobacter_sp._AAP82:0.079216521,(Erythrobacter_sp._RIFCSPHIGHO2_12_FULL_63_10:0.180152679,((Bacteria_Proteobacteria_Alphaproteobacteria_Sphingomonadales_Erythrobacteraceae_Erythrobacter_litoralis_HTCC2594:0.052510451,(Bacteria_Proteobacteria_Alphaproteobacteria_Sphingomonadales_Sphingomonadaceae_Citromicrobium_sp._JLT1363:0.069341009,CG12_big_fil_rev_8_21_14_0_65_Sphingomonadales_65_10:0.064414800)0.992:0.022140763)0.539:0.018363929,Bacteria_Proteobacteria_Alphaproteobacteria_Sphingomonadales_Erythrobacteraceae_Altererythrobacter_ishigakiensis_ATCC_BAA_2084:0.039593460)0.991:0.022777872)0.913:0.016875789)1.000:0.048101631)1.000:0.055415164,((Bacteria_Proteobacteria_Alphaproteobacteria_Sphingomonadales_Sphingomonadaceae_Blastomonas_sp._AAP53:0.025485974,Sphingomonadales_bacterium_RIFCSPHIGHO2_01_FULL_65_20:0.036378532)1.000:0.074519606,CG_4_10_14_3_um_filter_Sphingomonadales_58_15:0.168896504)0.846:0.029076651)0.995:0.034170713,(Bacteria_Proteobacteria_Alphaproteobacteria_Sphingomonadales_Sphingomonadaceae_Sphingopyxis_alaskensis_RB2256:0.090047908,Bacteria_Proteobacteria_Alphaproteobacteria_Sphingomonadales_Sphingomonadaceae_Sphingobium_japonicum_UT26S_1:0.111802951)0.642:0.025908506)0.999:0.038670367,(Bacteria_Proteobacteria_Alphaproteobacteria_Sphingomonadales_Sphingomonadaceae_Zymomonas_mobilis_mobilis_CP4:0.140060852,Bacteria_Proteobacteria_Alphaproteobacteria_Sphingomonadales_Sphingomonadaceae_Sphingomonas_wittichii_RW1:0.088093086)0.985:0.042530533)0.992:0.061931640)1.000:0.161571197,Bacteria_Proteobacteria_Alphaproteobacteria_Kordiimonadales_Kordiimonas_gwangyangensis_DSM_19435:0.200100310)1.000:0.089796478,(((Bacteria_Proteobacteria_Alphaproteobacteria_Rhizobiales_Phyllobacteriaceae_Parvibaculum_lavamentivorans_DS_1:0.179359930,Bacteria_Proteobacteria_Alphaproteobacteria_unclassified_Alphaproteobacteriar_Canditatus_Phaeomarinobacter_ectocarpi_Ec32:0.185315135)1.000:0.046441688,((Bacteria_Proteobacteria_Alphaproteobacteria_unclassified_Alphaproteobacteria_Thermopetrobacter_sp._TC1:0.274067298,(Alphaproteobacteria_bacterium_RBG_16_64_48:0.191596974,(Bacteria_Proteobacteria_Alphaproteobacteria_Rhizobiales_Hyphomicrobiaceae_Rhodomicrobium_vannielii_ATCC_17100:0.174527238,Bacteria_Proteobacteria_Alphaproteobacteria_Rhizobiales_Hyphomicrobiaceae_Hyphomicrobium_nitrativorans_NL23:0.225636993)0.678:0.042723695)0.850:0.037325240)0.977:0.035959140,(((Bacteria_Proteobacteria_Alphaproteobacteria_Rhizobiales_Rhizobiaceae_Candidatus_Liberibacter_americanus_Sao_Paulo:0.528378480,(Bacteria_Proteobacteria_Alphaproteobacteria_Rhodobacterales_Rhodobacteraceae_Ahrensia_sp._13_GOM_1096m:0.183004914,((Bacteria_Proteobacteria_Alphaproteobacteria_Rhizobiales_Aurantimonadaceae_Aurantimonas_ureilytica_DSM_18598:0.086746254,(Bacteria_Proteobacteria_Alphaproteobacteria_Rhizobiales_Aurantimonadaceae_Aurantimonas_manganoxydans_SI85_9A1:0.062557938,Bacteria_Proteobacteria_Alphaproteobacteria_Rhizobiales_Aurantimonadaceae_Fulvimarina_pelagi_HTCC2506_unfinished_sequence:0.115600357)0.965:0.026670001)1.000:0.057622048,((Bacteria_Proteobacteria_Alphaproteobacteria_Rhizobiales_Aurantimonadaceae_Martelella_mediterranea_DSM_17316:0.103102260,(Bacteria_Proteobacteria_Alphaproteobacteria_Rhizobiales_Phyllobacteriaceae_Hoeflea_phototrophica_DFL_43:0.094820595,(((Bacteria_Proteobacteria_Alphaproteobacteria_Rhizobiales_Rhizobiaceae_RhizobiumAgrobacterium_group_Rhizobium_leguminosarum_bv._trifolii_CB782:0.055968038,(Bacteria_Proteobacteria_Alphaproteobacteria_Rhizobiales_Rhizobiaceae_Neorhizobium_galegae_bv._orientalis_HAMBI_540:0.059196382,Bacteria_Proteobacteria_Alphaproteobacteria_Rhizobiales_Rhizobiaceae_RhizobiumAgrobacterium_group_Agrobacterium_sp._H13_3:0.044179688)0.705:0.017559242)0.998:0.016603422,(Bacteria_Proteobacteria_Alphaproteobacteria_Rhizobiales_Rhizobiaceae_SinorhizobiumEnsifer_group_Ensifer_meliloti_GR4:0.027749354,Bacteria_Proteobacteria_Alphaproteobacteria_Rhizobiales_Rhizobiaceae_SinorhizobiumEnsifer_group_Ensifer_adhaerens_OV14:0.025736542)1.000:0.018597555)0.934:0.012348025,Bacteria_Proteobacteria_Alphaproteobacteria_Rhizobiales_Rhizobiaceae_Shinella_zoogleoides_DD12_SHLA:0.043210675)1.000:0.032076013)0.265:0.021538762)1.000:0.057478301,(((Bacteria_Proteobacteria_Alphaproteobacteria_Rhizobiales_Phyllobacteriaceae_Chelativorans_sp._BNC1:0.068681927,Bacteria_Proteobacteria_Alphaproteobacteria_Rhizobiales_Phyllobacteriaceae_Nitratireductor_aquibiodomus_JCM_21793:0.077319889)0.999:0.045484203,((Bacteria_Proteobacteria_Alphaproteobacteria_Rhizobiales_Phyllobacteriaceae_Pseudaminobacter_salicylatoxidans_KCT001:0.059140198,(Bacteria_Proteobacteria_Alphaproteobacteria_Rhizobiales_Phyllobacteriaceae_Mesorhizobium_australicum_WSM2073:0.062474076,Bacteria_Proteobacteria_Alphaproteobacteria_Rhizobiales_Phyllobacteriaceae_Aquamicrobium_defluvii_W13Z1:0.061047000)0.996:0.026183059)0.993:0.019722721,(Bacteria_Proteobacteria_Alphaproteobacteria_Rhizobiales_Phyllobacteriaceae_Aminobacter_sp._J41:0.068315252,Bacteria_Proteobacteria_Alphaproteobacteria_Rhizobiales_Phyllobacteriaceae_Aliihoeflea_sp._2WW:0.081659961)0.915:0.019495793)0.991:0.024771942)1.000:0.037099496,((Bacteria_Proteobacteria_Alphaproteobacteria_Rhizobiales_Phyllobacteriaceae_Phyllobacterium_sp._YR531:0.071491553,(Bacteria_Proteobacteria_Alphaproteobacteria_Rhizobiales_Brucellaceae_Pseudochrobactrum_sp._AO18b:0.072388570,(Bacteria_Proteobacteria_Alphaproteobacteria_Rhizobiales_Brucellaceae_Brucella_abortus_A13334:0.023995301,Bacteria_Proteobacteria_Alphaproteobacteria_Rhizobiales_Brucellaceae_Ochrobactrum_anthropi_ATCC_49188_1:0.021754627)1.000:0.033705956)0.974:0.022950657)0.204:0.015484655,Bacteria_Proteobacteria_Alphaproteobacteria_Rhizobiales_Bartonellaceae_Bartonella_clarridgeiae_73:0.170018354)0.994:0.029286958)0.996:0.025689498)0.902:0.018415457)0.290:0.021362986)0.282:0.025397299)1.000:0.058703744,(Bacteria_Proteobacteria_Alphaproteobacteria_Rhizobiales_Rhodobiaceae_Afifella_pfennigii_DSM_17143:0.186463992,((Bacteria_Proteobacteria_Alphaproteobacteria_Rhizobiales_Hyphomicrobiaceae_Maritalea_myrionectae_DSM_19524:0.116807126,Bacteria_Proteobacteria_Alphaproteobacteria_Rhizobiales_Hyphomicrobiaceae_Cucumibacter_marinus_DSM_18995:0.092764514)0.996:0.032576568,(Bacteria_Proteobacteria_Alphaproteobacteria_Rhizobiales_Hyphomicrobiaceae_Pelagibacterium_halotolerans_B2:0.109847508,(Bacteria_Proteobacteria_Alphaproteobacteria_Rhizobiales_unclassified_Rhizobiales_Vasilyevaea_enhydra_ATCC_23634:0.104213459,Bacteria_Proteobacteria_Alphaproteobacteria_Rhizobiales_Hyphomicrobiaceae_Devosia_sp._17_2_E_8:0.086719059)1.000:0.087615697)0.956:0.038387661)1.000:0.118676845)0.826:0.025292794)0.280:0.022541747,(((Bacteria_Proteobacteria_Alphaproteobacteria_Rhodobacterales_Rhodobacteraceae_Stappia_stellulata_DSM_5886:0.109998282,((Bacteria_Proteobacteria_Alphaproteobacteria_Rhodobacterales_Rhodobacteraceae_Pseudovibrio_sp._FO_BEG1:0.061180737,Bacteria_Proteobacteria_Alphaproteobacteria_Rhodobacterales_Rhodobacteraceae_Nesiotobacter_exalbescens_DSM_16456:0.055297362)1.000:0.060513847,(Bacteria_Proteobacteria_Alphaproteobacteria_Rhodobacterales_Rhodobacteraceae_Pannonibacter_phragmitetus_DSM_14782:0.055043677,(Bacteria_Proteobacteria_Alphaproteobacteria_Rhodobacterales_Rhodobacteraceae_Labrenzia_alexandrii_DFL_11:0.065661423,Bacteria_Proteobacteria_Alphaproteobacteria_Rhodobacterales_Rhodobacteraceae_Roseibium_sp._TrichSKD4_genomic_scaffold_scf_1119120597021:0.044674077)0.998:0.035404121)1.000:0.035651220)0.772:0.023966015)1.000:0.065106657,(Bacteria_Proteobacteria_Alphaproteobacteria_Rhizobiales_unclassified_Rhizobiales_Amorphus_coralli_DSM_19760:0.159496021,Bacteria_Proteobacteria_Alphaproteobacteria_Rhizobiales_Rhodobiaceae_Lutibaculum_baratangense_AMV1:0.176325917)0.592:0.041831687)0.969:0.023055423,(((((((Bacteria_Proteobacteria_Alphaproteobacteria_Rhizobiales_Xanthobacteraceae_Ancylobacter_sp._FA202:0.042527451,Bacteria_Proteobacteria_Alphaproteobacteria_Rhizobiales_Xanthobacteraceae_Starkeya_novella_DSM_506:0.032381498)1.000:0.074389033,(Bacteria_Proteobacteria_Alphaproteobacteria_Rhizobiales_Xanthobacteraceae_Azorhizobium_caulinodans_ORS_571:0.054934339,Bacteria_Proteobacteria_Alphaproteobacteria_Rhizobiales_Xanthobacteraceae_Xanthobacter_autotrophicus_Py2:0.081394985)0.995:0.037572976)1.000:0.066358299,(Bacteria_Proteobacteria_Alphaproteobacteria_Rhodobacterales_Rhodobacteraceae_Rhodovulum_sp._PH10:0.143335888,((Bacteria_Proteobacteria_Alphaproteobacteria_Rhizobiales_Bradyrhizobiaceae_Afipia_sp._OHSU_I_C6:0.038218649,Bacteria_Proteobacteria_Alphaproteobacteria_Rhizobiales_Bradyrhizobiaceae_Oligotropha_carboxidovorans_OM5:0.067086365)0.755:0.017716647,(Bacteria_Proteobacteria_Alphaproteobacteria_Rhizobiales_Bradyrhizobiaceae_Rhodopseudomonas_palustris_BisB18:0.052674832,(Bacteria_Proteobacteria_Alphaproteobacteria_Rhizobiales_Bradyrhizobiaceae_Bradyrhizobium_japonicum_SEMIA_5079:0.065756871,Bacteria_Proteobacteria_Alphaproteobacteria_Rhizobiales_Bradyrhizobiaceae_Nitrobacter_hamburgensis_X14:0.052689418)0.839:0.016099702)0.993:0.023549443)1.000:0.115750891)1.000:0.065996974)0.991:0.026541494,(((Bacteria_Proteobacteria_Alphaproteobacteria_Rhizobiales_Methylocystaceae_Methylocystis_sp._SC2:0.072438677,Bacteria_Proteobacteria_Alphaproteobacteria_Rhizobiales_Methylocystaceae_Methylosinus_sp._PW1:0.075155991)1.000:0.057643309,(Bacteria_Proteobacteria_Alphaproteobacteria_Rhizobiales_Beijerinckiaceae_Methyloferula_stellata_AR4:0.070972566,(Bacteria_Proteobacteria_Alphaproteobacteria_Rhizobiales_Beijerinckiaceae_Beijerinckia_indica_subsp._indica_ATCC_9039:0.065215154,(Bacteria_Proteobacteria_Alphaproteobacteria_Rhizobiales_Beijerinckiaceae_Methylocapsa_acidiphila_B2:0.047350201,Bacteria_Proteobacteria_Alphaproteobacteria_Rhizobiales_Beijerinckiaceae_Methylocella_silvestris_BL2:0.074306156)0.996:0.025140608)0.604:0.018643785)1.000:0.030693121)1.000:0.068464490,(Bacteria_Proteobacteria_Alphaproteobacteria_Rhizobiales_Beijerinckiaceae_Chelatococcus_sp._GW1:0.082101714,(Bacteria_Proteobacteria_Alphaproteobacteria_Rhizobiales_Bradyrhizobiaceae_Bosea_sp._UNC402CLCol:0.134587369,(Bacteria_Proteobacteria_Alphaproteobacteria_Rhizobiales_Bradyrhizobiaceae_Salinarimonas_rosea_DSM_21201:0.135031969,(Bacteria_Proteobacteria_Alphaproteobacteria_Rhizobiales_Methylobacteriaceae_Microvirga_sp._WSM3557:0.066061622,(CG08_land_8_20_14_0_20_Methylobacterium_71_15:0.059804443,Bacteria_Proteobacteria_Alphaproteobacteria_Rhizobiales_Methylobacteriaceae_Methylobacterium_extorquens_PA1:0.052768593)1.000:0.094696628)0.928:0.031268500)0.119:0.022249181)0.950:0.029450646)0.993:0.030681652)0.996:0.034286681)0.854:0.025182226,Bacteria_Proteobacteria_Alphaproteobacteria_Rhizobiales_Methylocystaceae_Methylopila_sp._M107:0.196413841)1.000:0.044103191,(Bacteria_Proteobacteria_Alphaproteobacteria_Rhizobiales_Hyphomicrobiaceae_Prosthecomicrobium_hirschii_ATCC_27832:0.157140694,Bacteria_Proteobacteria_Alphaproteobacteria_Rhizobiales_Methylocystaceae_Pleomorphomonas_oryzae_DSM_16300:0.177734287)0.671:0.034090423)0.915:0.015226062,(Bacteria_Proteobacteria_Alphaproteobacteria_Rhizobiales_Rhizobiaceae_Kaistia_adipata_DSM_17808:0.119030606,Bacteria_Proteobacteria_Alphaproteobacteria_Rhizobiales_unclassified_Rhizobiales_Bauldia_litoralis_ATCC_35022:0.178035839)1.000:0.053107024)0.983:0.024737100)0.934:0.018303859)1.000:0.038831456)0.897:0.020236789)1.000:0.036161217,((Bacteria_Proteobacteria_Alphaproteobacteria_Rhizobiales_Methylobacteriaceae_Meganema_perideroedes_DSM_15528:0.213444497,(CG18_big_fil_WC_8_21_14_2_50_Rhodobacterales_71_9:0.172520131,(Bacteria_Proteobacteria_Alphaproteobacteria_Rhodobacterales_Rhodobacteraceae_Rubellimicrobium_thermophilum_DSM_16684:0.138815611,(((Bacteria_Proteobacteria_Alphaproteobacteria_Rhodobacterales_Rhodobacteraceae_Catellibacterium_nectariphilum_DSM_15620:0.090289319,((Rhodobacteraceae_bacterium_GWF1_65_7:0.052525475,(CG1_02_FULL_Rhodobacterales_66_167:0.097878800,Rhodobacterales_bacterium_RIFCSPHIGHO2_12_FULL_62_75:0.055082180)0.927:0.020274632)0.656:0.021174828,Bacteria_Proteobacteria_Alphaproteobacteria_Rhodobacterales_Rhodobacteraceae_Pseudorhodobacter_ferrugineus_DSM_5888:0.089493280)0.999:0.032420554)0.945:0.022197392,((Bacteria_Proteobacteria_Alphaproteobacteria_Rhodobacterales_Rhodobacteraceae_Defluviimonas_sp._20V17:0.072847297,Bacteria_Proteobacteria_Alphaproteobacteria_Rhodobacterales_Rhodobacteraceae_Haematobacter_missouriensis_CCUG_52307:0.075046059)0.912:0.015786288,(Bacteria_Proteobacteria_Alphaproteobacteria_Rhodobacterales_Rhodobacteraceae_Paracoccus_denitrificans_PD1222_1:0.088600391,(Bacteria_Proteobacteria_Alphaproteobacteria_Rhodobacterales_Rhodobacteraceae_Rhodobacter_capsulatus_SB1003:0.083512011,Bacteria_Proteobacteria_Alphaproteobacteria_Rhodobacterales_Rhodobacteraceae_Thioclava_pacifica_DSM_10166:0.060177167)0.786:0.018764714)0.984:0.015180040)0.583:0.009479549)1.000:0.050765582,(((Bacteria_Proteobacteria_Alphaproteobacteria_Rhodobacterales_Rhodobacteraceae_Oceanicola_granulosus_HTCC2516:0.086126667,(Bacteria_Proteobacteria_Alphaproteobacteria_Rhodobacterales_Rhodobacteraceae_Maribius_sp._MOLA_401:0.096605043,Bacteria_Proteobacteria_Alphaproteobacteria_Rhodobacterales_Rhodobacteraceae_Oceaniovalibus_guishaninsula_JLT2003:0.062451818)1.000:0.040021942)0.998:0.028925875,(((Bacteria_Proteobacteria_Alphaproteobacteria_Rhodobacterales_Rhodobacteraceae_Celeribacter_sp._P73_complete_genome:0.083254386,Bacteria_Proteobacteria_Alphaproteobacteria_Rhodobacterales_Rhodobacteraceae_Maritimibacter_sp._HL_12:0.087043355)0.990:0.016694139,(((Bacteria_Proteobacteria_Alphaproteobacteria_Rhodobacterales_Rhodobacteraceae_Actibacterium_mucosum_KCTC_23349:0.077834420,Bacteria_Proteobacteria_Alphaproteobacteria_Rhodobacterales_Rhodobacteraceae_Dinoroseobacter_shibae_DFL_12:0.074310494)0.982:0.027038504,(((Bacteria_Proteobacteria_Alphaproteobacteria_Rhodobacterales_Rhodobacteraceae_Thalassobacter_arenae_DSM_19593:0.080646709,Bacteria_Proteobacteria_Alphaproteobacteria_Rhodobacterales_Rhodobacteraceae_Jannaschia_sp._CCS1:0.103754451)0.736:0.022908365,(Bacteria_Proteobacteria_Alphaproteobacteria_Rhodobacterales_Rhodobacteraceae_Octadecabacter_arcticus_238:0.099373950,Bacteria_Proteobacteria_Alphaproteobacteria_Rhodobacterales_Rhodobacteraceae_Roseobacter_Thalassiobium_sp._R2A62_genomic_scaffold_scf_1112329232034:0.063748237)0.996:0.026595195)0.961:0.013541964,Bacteria_Proteobacteria_Alphaproteobacteria_Rhodobacterales_Rhodobacteraceae_Planktomarina_temperata_RCA23_DSM_22400_RCA23:0.104299532)0.696:0.018954055)0.794:0.013002188,((Bacteria_Proteobacteria_Alphaproteobacteria_Rhodobacterales_Rhodobacteraceae_Donghicola_xiamenensis_DSM_18339:0.044171785,((Bacteria_Proteobacteria_Alphaproteobacteria_Rhodobacterales_Rhodobacteraceae_Phaeobacter_gallaeciensis_2.10:0.030293328,(Bacteria_Proteobacteria_Alphaproteobacteria_Rhodobacterales_Rhodobacteraceae_cMeth_4145:0.024417361,Bacteria_Proteobacteria_Alphaproteobacteria_Rhodobacterales_Rhodobacteraceae_cArct_4215:0.057490187)0.949:0.018270595)1.000:0.029215307,Bacteria_Proteobacteria_Alphaproteobacteria_Rhodobacterales_Rhodobacteraceae_Silicibacter_pomeroyi_DSS_3:0.057239200)0.497:0.014692020)0.998:0.026106891,(Bacteria_Proteobacteria_Alphaproteobacteria_Rhodobacterales_Rhodobacteraceae_Sediminimonas_qiaohouensis_DSM_21189:0.104311162,((Bacteria_Proteobacteria_Alphaproteobacteria_Rhodobacterales_Rhodobacteraceae_Sedimentitalea_cNanh_4411:0.047144649,(Bacteria_Proteobacteria_Alphaproteobacteria_Rhodobacterales_Rhodobacteraceae_Oceanibulbus_indolifex_HEL_45_unfinished_sequence:0.041533895,(Bacteria_Proteobacteria_Alphaproteobacteria_Rhodobacterales_Rhodobacteraceae_Roseobacter_litoralis_Och_149:0.053966349,Bacteria_Proteobacteria_Alphaproteobacteria_Rhodobacterales_Rhodobacteraceae_Sulfitobacter_sp._NAS_14.1:0.035554355)0.486:0.012740106)1.000:0.030515401)0.999:0.024802948,Bacteria_Proteobacteria_Alphaproteobacteria_Rhodobacterales_Rhodobacteraceae_Nereida_ignava_DSM_16309:0.087246327)0.066:0.010031855)0.204:0.012467779)0.385:0.009782967)0.451:0.007698376)0.920:0.009946043,(((Bacteria_Proteobacteria_Alphaproteobacteria_Rhodobacterales_Rhodobacteraceae_Roseivivax_sp._22II_s10s:0.109305115,(Bacteria_Proteobacteria_Alphaproteobacteria_Rhodobacterales_Rhodobacteraceae_Sagittula_stellata_E_37_unfinished_sequence:0.081774649,(Bacteria_Proteobacteria_Alphaproteobacteria_Rhodobacterales_Rhodobacteraceae_Citreicella_sp._SE45:0.026692145,(Bacteria_Proteobacteria_Alphaproteobacteria_Rhodobacterales_Rhodobacteraceae_Salipiger_mucosus_DSM_16094_scaffold_version:0.062008687,Bacteria_Proteobacteria_Alphaproteobacteria_Rhodobacterales_Rhodobacteraceae_Pelagibaca_bermudensis_HTCC2601:0.048933208)0.078:0.014777885)0.998:0.026012160)0.970:0.022920185)0.987:0.026344210,(Bacteria_Proteobacteria_Alphaproteobacteria_Rhodobacterales_Rhodobacteraceae_Roseovarius_sp._217:0.024243910,CG17_big_fil_post_rev_8_21_14_2_50_Rhodobacteraceae_63_15:0.043664388)1.000:0.064557170)0.985:0.017348445,CG17_big_fil_post_rev_8_21_14_2_50_Rhodobacteraceae_65_11:0.091774417)0.574:0.011651275)0.962:0.013928285)0.986:0.023021902,(Bacteria_Proteobacteria_Alphaproteobacteria_Rhodobacterales_Rhodobacteraceae_Wenxinia_marina_DSM_24838:0.077328736,(Bacteria_Proteobacteria_Alphaproteobacteria_Rhodobacterales_Rhodobacteraceae_Ketogulonigenium_vulgarum_WSH_001:0.106570568,Bacteria_Proteobacteria_Alphaproteobacteria_Rhodobacterales_Rhodobacteraceae_Loktanella_vestfoldensis_SKA53:0.108740428)0.435:0.021708079)0.941:0.014713493)0.993:0.029843018)0.965:0.043820831)1.000:0.070991090)0.999:0.061009235)1.000:0.087738111,((Bacteria_Proteobacteria_Alphaproteobacteria_Parvularculales_Parvularculaceae_Parvularcula_bermudensis_HTCC2503:0.222090327,Alphaproteobacteria_bacterium_RIFCSPHIGHO2_12_FULL_63_12:0.220648731)1.000:0.091689491,(((Bacteria_Proteobacteria_Alphaproteobacteria_Caulobacterales_Caulobacteraceae_Caulobacter_segnis_ATCC_21756:0.099671875,(Bacteria_Proteobacteria_Alphaproteobacteria_Caulobacterales_Caulobacteraceae_Phenylobacterium_zucineum_HLK1:0.065770496,Phenylobacterium_sp._RIFCSPHIGHO2_01_FULL_70_10:0.061926894)1.000:0.049401099)0.935:0.033668525,(Bacteria_Proteobacteria_Alphaproteobacteria_Caulobacterales_Caulobacteraceae_Asticcacaulis_excentricus_CB_48_1:0.111732464,(Bacteria_Proteobacteria_Alphaproteobacteria_Caulobacterales_Caulobacteraceae_Brevundimonas_subvibrioides_ATCC_
[truncated: 8,842 more chars]
